# Supplementary material for: Inflammatory Proteomic Network Analysis of Statin-treated and Lipopolysaccharide-activated Macrophages
Source: Sci Rep. 2018 Jan 9;8:164. doi: 10.1038/s41598-017-18533-1 (PMC5760528; doi:10.1038/s41598-017-18533-1)
Supplement: Supplementary file 2 — Table 1 [file 41598_2017_18533_MOESM2_ESM.xlsx]

## Sheet: Table S1A
Table S1 Detailed information about list of identified proteins with replicate data of all samples along with other parameters information in Raw 264.7 macrophage cells based on the treatment of LPS and statin. Those proteins were commonly shared among control, LPS, Statin-LPS, and Statin (A), shared among any of three treatments (B), and exclusively identified proteins in each treatments (C). St…
Serial No.	Accession	Description	Gene Name	Control																	LPS																	LPS-Statin
				R1					R2					R3							R1					R2					R3						SD value	R1					R2					R3
				Coverage	Peptides	PSMs	NP PSMs	MW [kDa]	Coverage	Peptides	PSMs	NP PSMs	MW [kDa]	Coverage	Peptides	PSMs	NP PSMs	MW [kDa]	Mean	SD values	Coverage	Peptides	PSMs	NP PSMs	MW [kDa]	Coverage	Peptides	PSMs	NP PSMs	MW [kDa]	Coverage	Peptides	PSMs	NP PSMs	MW [kDa]	Mean		Coverage	Peptides	PSMs	NP PSMs	MW [kDa]	Coverage	Peptides	PSMs	NP PSMs	MW [kDa]	Coverage	Peptides
3	A0A0A0MQF6	Glyceraldehyde-3-phosphate dehydrogenase	Gapdh	53.2033	12	132	2.40832	38.629	42.0613	9	45	1.24827	38.629	42.0613	9	56	1.40881	38.629	1.68846	0.62856	55.4318	13	152	2.87009	38.629	42.0613	9	40	1.09679	38.629	42.0613	9	47	1.1339	38.629	1.70026	1.01327	35.376	8	37	0.986141	38.629	29.5265	7	34	0.779995	38.629	32.0334	7
4	A6ZI44	Fructose-bisphosphate aldolase	Aldoa	45.6938	11	61	1.11294	45.092	32.5359	7	36	0.998613	45.092	38.2775	9	38	0.955975	45.092	1.02251	0.0811627	50	11	53	1.00076	45.092	38.2775	9	37	1.01453	45.092	35.1675	8	27	0.651387	45.092	0.888892	0.2058	38.2775	9	28	0.746269	45.092	45.4545	10	36	0.825877	45.092	38.2775	9
5	A8IP69	14-3-3 protein gamma	Ywhag	31.9838	6	17	0.310162	28.285	25.1012	4	16	0.443828	28.285	19.4332	3	21	0.528302	28.285	0.427431	0.10999	28.7449	5	16	0.302115	28.285	25.1012	4	30	0.822594	28.285	29.1498	5	21	0.506634	28.285	0.543781	0.26222	29.1498	5	17	0.453092	28.285	23.4818	4	26	0.596467	28.285	19.4332	3
7	B2CY77	Laminin receptor (Fragment)	Rpsa	28.1356	5	23	0.419631	32.829	32.2034	5	18	0.499307	32.829	35.9322	6	19	0.477987	32.829	0.465642	0.0412473	31.8644	7	22	0.415408	32.829	28.1356	5	18	0.493556	32.829	35.9322	6	17	0.410133	32.829	0.439699	0.0467164	35.9322	6	21	0.559701	32.829	32.2034	5	16	0.367057	32.829	35.5932	6
13	B9EHN0	Ubiquitin-activating enzyme E1, Chr X	Uba1	13.7051	9	18	0.328407	117.734	12.6654	8	14	0.38835	117.734	13.9887	9	13	0.327044	117.734	0.347934	0.0350079	9.07372	6	14	0.26435	117.734	10.2079	6	11	0.301618	117.734	10.2079	6	10	0.241255	117.734	0.269074	0.0304576	9.92439	6	7	0.186567	117.734	10.397	6	8	0.183528	117.734	5.10397	3
23	F6VW30	14-3-3 protein theta (Fragment)	Ywhaq	28.7129	7	15	0.273673	34.327	18.1518	4	14	0.38835	34.327	21.1221	5	15	0.377358	34.327	0.34646	0.063275	17.4917	4	14	0.26435	34.327	13.5314	3	11	0.301618	34.327	13.5314	3	10	0.241255	34.327	0.269074	0.0304576	21.1221	5	10	0.266525	34.327	9.57096	2	10	0.22941	34.327	13.5314	3
34	O08528	Hexokinase-2	Hk2	4.79826	3	3	0.0547345	102.469	5.77972	4	8	0.221914	102.469	7.52454	5	9	0.226415	102.469	0.167688	0.0978463	6.32497	4	4	0.0755287	102.469	8.9422	5	10	0.274198	102.469	6.97928	5	9	0.217129	102.469	0.188952	0.102288	9.16031	6	15	0.399787	102.469	18.7568	12	19	0.43588	102.469	18.1025	12
37	O70251	Elongation factor 1-beta	Eef1b	23.1111	4	15	0.273673	24.678	12.4444	2	10	0.277393	24.678	12.4444	2	14	0.352201	24.678	0.301089	0.0443037	23.1111	4	14	0.26435	24.678	12.4444	2	11	0.301618	24.678	12.4444	2	12	0.289505	24.678	0.285158	0.0190102	12.4444	2	11	0.293177	24.678	12.4444	2	12	0.275292	24.678	12.4444	2
40	O88569	Heterogeneous nuclear ribonucleoproteins A2/B1	Hnrnpa2b1	27.762	8	19	0.346652	37.38	18.6969	5	21	0.582524	37.38	18.6969	5	22	0.553459	37.38	0.494212	0.128614	33.9943	9	27	0.509819	37.38	18.6969	5	14	0.383877	37.38	18.6969	5	28	0.675513	37.38	0.52307	0.146269	17.2805	5	15	0.399787	37.38	14.4476	4	15	0.344116	37.38	18.6969	5
43	P05202	Aspartate aminotransferase, mitochondrial	Got2	24.186	7	25	0.456121	47.381	12.093	4	17	0.471567	47.381	20	8	20	0.503145	47.381	0.476944	0.0239685	17.2093	6	19	0.358761	47.381	21.3953	8	20	0.548396	47.381	22.3256	8	32	0.772014	47.381	0.559724	0.206859	18.3721	6	23	0.613006	47.381	22.3256	8	28	0.642349	47.381	20.2326	7
44	P05213	Tubulin alpha-1B chain	Tuba1b	39.6896	11	92	1.67853	50.12	33.7029	10	63	1.74757	50.12	32.5942	9	64	1.61006	50.12	1.67872	0.0687552	33.0377	10	83	1.56722	50.12	29.7118	8	36	0.987113	50.12	29.7118	8	51	1.2304	50.12	1.26158	0.291308	31.929	9	35	0.932836	50.12	26.1641	7	34	0.779995	50.12	26.1641	7
45	P06745	Glucose-6-phosphate isomerase	Gpi	20.9677	7	20	0.364897	62.727	10.3943	4	12	0.332871	62.727	7.34767	3	6	0.150943	62.727	0.282904	0.115397	20.4301	7	22	0.415408	62.727	8.42294	3	8	0.219358	62.727	12.3656	5	8	0.193004	62.727	0.275923	0.121514	5.73477	2	3	0.0799574	62.727	7.34767	3	7	0.160587	62.727	7.70609	3
46	P07356	Annexin A2	Anxa2	38.3481	11	30	0.547345	38.652	15.0442	4	16	0.443828	38.652	28.0236	7	19	0.477987	38.652	0.48972	0.0527466	41.0029	12	28	0.528701	38.652	15.0442	4	18	0.493556	38.652	30.0885	9	28	0.675513	38.652	0.565923	0.0965202	51.3274	16	96	2.55864	38.652	43.0678	13	142	3.25763	38.652	43.0678	13
49	P08249	Malate dehydrogenase, mitochondrial	Mdh2	49.1124	12	49	0.893997	35.589	38.7574	9	36	0.998613	35.589	41.716	10	48	1.20755	35.589	1.03339	0.159641	45.5621	11	43	0.811934	35.589	43.4911	10	41	1.12421	35.589	43.4911	10	62	1.49578	35.589	1.14397	0.34235	47.0414	11	51	1.35928	35.589	43.4911	10	76	1.74352	35.589	50	12
51	P09103	Protein disulfide-isomerase	P4hb	33.2024	11	41	0.748039	57.023	14.3418	4	15	0.416089	57.023	19.6464	6	12	0.301887	57.023	0.488671	0.231763	29.0766	9	39	0.736405	57.023	26.5226	8	26	0.712915	57.023	24.558	7	38	0.916767	57.023	0.788696	0.111533	19.6464	6	28	0.746269	57.023	24.558	7	54	1.23882	57.023	24.558	7
52	P09405	Nucleolin	Ncl	23.0552	15	49	0.893997	76.677	11.8812	6	39	1.08183	76.677	13.5785	7	43	1.08176	76.677	1.0192	0.108425	17.3975	11	38	0.717523	76.677	14.8515	8	38	1.04195	76.677	16.4074	10	46	1.10977	76.677	0.956415	0.209648	14.8515	8	33	0.879531	76.677	14.5686	8	40	0.917642	76.677	14.71	8
53	P09411	Phosphoglycerate kinase 1	Pgk1	55.6355	15	52	0.948732	44.522	31.8945	8	25	0.693481	44.522	34.0528	9	22	0.553459	44.522	0.731891	0.200416	49.8801	12	50	0.944109	44.522	36.6906	9	23	0.630655	44.522	38.8489	10	23	0.554885	44.522	0.709883	0.206353	31.8945	8	19	0.506397	44.522	39.0887	9	19	0.43588	44.522	36.9305	10
55	P11499	Heat shock protein HSP 90-beta	Hsp90ab1	43.5083	24	83	1.51432	83.229	29.6961	14	62	1.71983	83.229	34.2541	16	77	1.93711	83.229	1.72375	0.21142	36.1878	20	68	1.28399	83.229	24.5856	13	65	1.78229	83.229	23.895	13	63	1.5199	83.229	1.52873	0.249267	22.0994	12	56	1.49254	83.229	21.4088	12	43	0.986465	83.229	18.7845	10
57	P11983	T-complex protein 1 subunit alpha	Tcp1	22.8417	8	10	0.182448	60.411	6.83453	2	4	0.110957	60.411	18.5252	7	11	0.27673	60.411	0.190045	0.083147	21.7626	8	11	0.207704	60.411	9.71223	3	4	0.109679	60.411	11.5108	4	6	0.144753	60.411	0.154045	0.0496687	5.21583	2	2	0.0533049	60.411	9.17266	3	3	0.0688231	60.411	10.0719	3
60	P14211	Calreticulin	Calr	19.4712	5	12	0.218938	47.965	13.9423	3	12	0.332871	47.965	13.9423	3	18	0.45283	47.965	0.33488	0.116959	14.1827	4	11	0.207704	47.965	15.1442	3	17	0.466137	47.965	24.0385	5	26	0.627262	47.965	0.433701	0.211651	26.2019	5	19	0.506397	47.965	20.4327	4	18	0.412939	47.965	26.2019	5
64	P17710	Hexokinase-1	Hk1	2.77207	2	3	0.0547345	108.234	7.70021	5	5	0.138696	108.234	5.23614	4	7	0.176101	108.234	0.123177	0.0621536	2.97741	2	2	0.0377644	108.234	2.6694	2	2	0.0548396	108.234	6.26283	5	7	0.168878	108.234	0.0871607	0.0712825	11.2936	9	16	0.426439	108.234	12.3203	9	18	0.412939	108.234	14.7844	11
66	P17751	Triosephosphate isomerase	Tpi1	42.1405	8	26	0.474366	32.171	46.4883	9	29	0.804438	32.171	35.4515	8	34	0.855346	32.171	0.711383	0.206835	49.4983	10	28	0.528701	32.171	26.7559	6	24	0.658075	32.171	43.8127	8	28	0.675513	32.171	0.620763	0.0802033	26.7559	6	18	0.479744	32.171	26.7559	6	18	0.412939	32.171	26.7559	6
68	P17918	Proliferating cell nuclear antigen	Pcna	35.249	6	17	0.310162	28.766	25.2874	4	7	0.194175	28.766	25.2874	4	8	0.201258	28.766	0.235198	0.0650173	35.249	6	17	0.320997	28.766	29.5019	5	9	0.246778	28.766	17.2414	3	6	0.144753	28.766	0.237509	0.088487	12.2605	2	2	0.0533049	28.766	17.2414	3	3	0.0688231	28.766	25.2874	4
70	P18760	Cofilin-1	Cfl1	40.3614	5	43	0.784528	18.548	40.3614	6	23	0.638003	18.548	40.3614	5	32	0.805031	18.548	0.742521	0.091094	40.3614	6	31	0.585347	18.548	31.9277	4	22	0.603236	18.548	31.9277	4	24	0.579011	18.548	0.589198	0.012563	31.9277	4	19	0.506397	18.548	31.9277	4	23	0.527644	18.548	31.9277	4
71	P19096	Fatty acid synthase	Fasn	8.1869	13	20	0.364897	272.257	4.59265	7	11	0.305132	272.257	4.47284	9	14	0.352201	272.257	0.340743	0.031487	8.94569	17	23	0.43429	272.257	7.26837	12	13	0.356457	272.257	2.8754	5	8	0.193004	272.257	0.327917	0.123149	4.19329	7	8	0.21322	272.257	4.91214	7	10	0.22941	272.257	2.95527	4
72	P20029	78 kDa glucose-regulated protein	Hspa5	33.2824	16	59	1.07645	72.377	30.5344	15	48	1.33148	72.377	32.3664	16	56	1.40881	72.377	1.27224	0.173918	33.4351	17	64	1.20846	72.377	27.7863	14	51	1.39841	72.377	38.1679	18	80	1.93004	72.377	1.5123	0.374028	38.1679	18	77	2.05224	72.377	38.1679	18	93	2.13352	72.377	38.1679	18
75	P26041	Moesin	Msn	11.6118	4	6	0.109469	67.725	7.45234	3	6	0.166436	67.725	6.41248	3	5	0.125786	67.725	0.133897	0.0293365	9.35875	4	7	0.132175	67.725	11.7851	4	6	0.164519	67.725	4.67938	2	2	0.0482509	67.725	0.114982	0.0600106	10.9185	5	6	0.159915	67.725	9.01213	4	5	0.114705	67.725	13.5182	5
79	P27773	Protein disulfide-isomerase A3	Pdia3	28.9109	11	27	0.492611	56.643	24.9505	9	30	0.832178	56.643	24.9505	9	34	0.855346	56.643	0.726711	0.203068	30.099	12	32	0.60423	56.643	12.4752	4	26	0.712915	56.643	27.7228	11	46	1.10977	56.643	0.808972	0.266107	14.2574	5	32	0.852878	56.643	12.4752	4	32	0.734113	56.643	24.3564	9
82	P32067	Lupus La protein homolog	Ssb	13.494	4	11	0.200693	47.727	12.5301	4	9	0.249653	47.727	9.15663	3	8	0.201258	47.727	0.217201	0.0281055	10.8434	3	8	0.151057	47.727	6.0241	2	4	0.109679	47.727	16.3855	5	10	0.241255	47.727	0.16733	0.0672802	9.87952	3	5	0.133262	47.727	6.50602	2	5	0.114705	47.727	12.5301	4
85	P35700	Peroxiredoxin-1	Prdx1	34.1709	6	15	0.273673	22.162	13.0653	2	8	0.221914	22.162	13.0653	2	9	0.226415	22.162	0.240667	0.028672	28.6432	5	15	0.283233	22.162	13.0653	2	6	0.164519	22.162	13.0653	2	4	0.0965018	22.162	0.181418	0.0945055	18.593	3	10	0.266525	22.162	13.0653	2	6	0.137646	22.162	13.0653	2
86	P35979	60S ribosomal protein L12	Rpl12	40	4	13	0.237183	17.794	19.3939	2	4	0.110957	17.794	28.4848	3	6	0.150943	17.794	0.166361	0.0645099	40	4	12	0.226586	17.794	19.3939	2	7	0.191939	17.794	28.4848	3	7	0.168878	17.794	0.195801	0.0290472	28.4848	3	6	0.159915	17.794	37.5758	4	7	0.160587	17.794	28.4848	3
87	P38647	Stress-70 protein, mitochondrial	Hspa9	29.7496	15	42	0.766284	73.416	16.6421	8	32	0.887656	73.416	16.4948	8	24	0.603774	73.416	0.752571	0.142437	27.8351	14	38	0.717523	73.416	22.5331	11	35	0.959693	73.416	30.6333	14	50	1.20627	73.416	0.961163	0.244378	24.4477	11	29	0.772921	73.416	20.4713	10	35	0.802936	73.416	29.3078	13
88	P40124	Adenylyl cyclase-associated protein 1	Cap1	30.5907	9	18	0.328407	51.532	14.346	4	6	0.166436	51.532	14.7679	4	10	0.251572	51.532	0.248805	0.0810213	26.7932	8	18	0.339879	51.532	13.5021	4	11	0.301618	51.532	10.9705	3	11	0.26538	51.532	0.302292	0.0372542	20.2532	6	13	0.346482	51.532	16.4557	5	12	0.275292	51.532	20.2532	6
91	P47738	Aldehyde dehydrogenase, mitochondrial	Aldh2	22.3507	8	23	0.419631	56.502	22.3507	8	20	0.554785	56.502	24.6628	8	25	0.628931	56.502	0.534449	0.106121	28.5164	10	23	0.43429	56.502	17.9191	7	22	0.603236	56.502	25.0482	9	29	0.699638	56.502	0.579055	0.134317	22.3507	8	15	0.399787	56.502	20.6166	8	22	0.504703	56.502	25.0482	9
92	P47911	60S ribosomal protein L6	Rpl6	24.6622	6	17	0.310162	33.489	10.8108	2	7	0.194175	33.489	10.8108	2	10	0.251572	33.489	0.25197	0.0579948	15.2027	3	8	0.151057	33.489	10.8108	2	10	0.274198	33.489	10.8108	2	12	0.289505	33.489	0.238254	0.075901	10.8108	2	8	0.21322	33.489	10.8108	2	15	0.344116	33.489	10.8108	2
95	P48036	Annexin A5	Anxa5	28.2132	6	28	0.510856	35.73	34.7962	7	25	0.693481	35.73	34.7962	7	26	0.654088	35.73	0.619475	0.0961071	35.7367	8	27	0.509819	35.73	41.3793	8	31	0.850014	35.73	37.931	8	38	0.916767	35.73	0.758867	0.218249	55.4859	12	50	1.33262	35.73	55.4859	12	71	1.62881	35.73	55.4859	12
96	P48678	Prelamin-A/C	Lmna	23.609	12	26	0.474366	74.193	14.7368	8	17	0.471567	74.193	12.9323	7	14	0.352201	74.193	0.432712	0.069738	24.3609	13	30	0.566465	74.193	20	11	22	0.603236	74.193	19.8496	11	26	0.627262	74.193	0.598988	0.0306201	16.5414	9	25	0.666311	74.193	16.2406	9	23	0.527644	74.193	21.203	12
99	P50516	V-type proton ATPase catalytic subunit A	Atp6v1a	15.8833	6	10	0.182448	68.283	6.96921	3	7	0.194175	68.283	7.29335	3	4	0.100629	68.283	0.159084	0.050962	14.4246	5	8	0.151057	68.283	8.9141	4	5	0.137099	68.283	5.34846	2	7	0.168878	68.283	0.152345	0.0159287	4.05186	2	3	0.0799574	68.283	6.96921	3	7	0.160587	68.283	5.34846	2
104	P51881	ADP/ATP translocase 2	Slc25a5	18.4564	4	34	0.620325	32.91	21.8121	4	21	0.582524	32.91	21.8121	4	21	0.528302	32.91	0.57705	0.046255	13.4228	4	29	0.547583	32.91	21.8121	4	25	0.685495	32.91	21.8121	4	30	0.723764	32.91	0.652281	0.0926676	21.8121	4	34	0.906183	32.91	21.8121	4	49	1.12411	32.91	18.1208	3
105	P52480	Pyruvate kinase PKM	Pkm	57.6271	24	293	5.34574	57.808	52.1657	21	205	5.68655	57.808	52.1657	21	233	5.86164	57.808	5.63131	0.262346	55.5556	23	296	5.58912	57.808	44.2561	18	185	5.07266	57.808	52.1657	21	178	4.29433	57.808	4.98537	0.651795	53.484	21	188	5.01066	57.808	51.6008	20	157	3.60174	57.808	50.4708	20
108	P54775	26S protease regulatory subunit 6B	Psmc4	23.2057	4	5	0.0912242	47.379	15.311	3	5	0.138696	47.379	10.7656	2	3	0.0754717	47.379	0.101797	0.0329117	15.311	3	5	0.0944109	47.379	13.1579	3	5	0.137099	47.379	10.7656	2	4	0.0965018	47.379	0.109337	0.0240651	10.7656	2	3	0.0799574	47.379	10.7656	2	2	0.0458821	47.379	13.1579	3
110	P56480	ATP synthase subunit beta, mitochondrial	Atp5b	34.5936	11	32	0.583835	56.265	31.758	10	35	0.970874	56.265	32.3251	10	35	0.880503	56.265	0.811737	0.202475	32.8922	11	36	0.679758	56.265	28.9225	9	38	1.04195	56.265	49.7164	17	70	1.68878	56.265	1.13683	0.511159	44.9905	15	57	1.51919	56.265	41.7769	14	81	1.85822	56.265	44.9905	15
112	P58252	Elongation factor 2	Eef2	35.1981	20	72	1.31363	95.253	32.5175	18	65	1.80305	95.253	28.6713	17	65	1.63522	95.253	1.58397	0.248704	42.3077	21	65	1.22734	95.253	31.0023	16	60	1.64519	95.253	27.2727	15	61	1.47165	95.253	1.44806	0.20992	25.1748	14	41	1.09275	95.253	23.7762	13	59	1.35352	95.253	26.1072	15
114	P60710	Actin, cytoplasmic 1	Actb	54.9333	13	252	4.5977	41.71	50.6667	12	92	2.55201	41.71	50.6667	12	97	2.44025	41.71	3.19665	1.21463	50.6667	12	250	4.72054	41.71	50.6667	12	102	2.79682	41.71	49.8667	12	88	2.12304	41.71	3.21347	1.34794	49.6	11	85	2.26546	41.71	53.0667	12	93	2.13352	41.71	47.4667	10
121	P62827	GTP-binding nuclear protein Ran	Ran	21.2963	4	11	0.200693	24.408	11.1111	2	8	0.221914	24.408	17.5926	3	11	0.27673	24.408	0.233112	0.0392356	25.9259	5	11	0.207704	24.408	11.1111	2	8	0.219358	24.408	11.1111	2	6	0.144753	24.408	0.190605	0.0401345	17.5926	3	8	0.21322	24.408	15.7407	3	7	0.160587	24.408	11.1111	2
124	P62889	60S ribosomal protein L30	Rpl30	51.3043	4	10	0.182448	12.776	33.913	3	9	0.249653	12.776	33.913	3	10	0.251572	12.776	0.227891	0.0393664	51.3043	4	10	0.188822	12.776	24.3478	2	6	0.164519	12.776	24.3478	2	5	0.120627	12.776	0.157989	0.034563	24.3478	2	8	0.21322	12.776	33.913	3	8	0.183528	12.776	34.7826	4
126	P62962	Profilin-1	Pfn1	43.5714	4	54	0.985222	14.948	40	4	74	2.0527	14.948	40	4	69	1.73585	14.948	1.59126	0.548233	47.1429	5	47	0.887462	14.948	40	4	53	1.45325	14.948	58.5714	5	39	0.940893	14.948	1.09387	0.312378	40	4	55	1.46588	14.948	40	4	47	1.07823	14.948	31.4286	3
127	P63017	Heat shock cognate 71 kDa protein	Hspa8	39.9381	21	106	1.93395	70.827	35.7585	18	69	1.91401	70.827	35.4489	17	75	1.88679	70.827	1.91158	0.0236738	38.2353	21	89	1.68051	70.827	35.4489	17	70	1.91939	70.827	36.2229	16	72	1.73703	70.827	1.77898	0.124838	40.5573	19	93	2.47868	70.827	38.8545	18	98	2.24822	70.827	44.2724	20
129	P63038	60 kDa heat shock protein, mitochondrial	Hspd1	56.8935	20	91	1.66028	60.917	38.0454	13	74	2.0527	60.917	34.7295	13	81	2.03774	60.917	1.91691	0.222371	58.1152	21	100	1.88822	60.917	35.0785	13	100	2.74198	60.917	43.9791	16	125	3.01568	60.917	2.54863	0.588076	42.0593	17	111	2.95842	60.917	48.5166	18	160	3.67057	60.917	58.2897	21
130	P63101	14-3-3 protein zeta/delta	Ywhaz	34.6939	6	27	0.492611	27.754	27.7551	5	15	0.416089	27.754	24.0816	4	17	0.427673	27.754	0.445458	0.0412447	38.3673	7	36	0.679758	27.754	28.9796	5	19	0.520976	27.754	24.0816	4	17	0.410133	27.754	0.536956	0.135521	33.4694	6	18	0.479744	27.754	24.0816	4	25	0.573526	27.754	24.0816	4
133	P67778	Prohibitin	Phb	14.7059	3	5	0.0912242	29.802	15.4412	3	9	0.249653	29.802	25.3676	5	14	0.352201	29.802	0.231026	0.131482	14.7059	3	5	0.0944109	29.802	21.6912	4	11	0.301618	29.802	25.3676	5	16	0.386007	29.802	0.260679	0.150047	25.3676	5	15	0.399787	29.802	25.3676	5	21	0.481762	29.802	37.8676	7
134	P68040	Guanine nucleotide-binding protein subunit beta-2-like 1	Gnb2l1	39.1167	8	23	0.419631	35.055	24.6057	5	14	0.38835	35.055	27.1293	5	13	0.327044	35.055	0.378342	0.047098	35.3312	7	19	0.358761	35.055	30.2839	6	14	0.383877	35.055	33.7539	7	17	0.410133	35.055	0.384257	0.0256878	33.123	7	16	0.426439	35.055	36.5931	8	22	0.504703	35.055	34.0694	7
136	P68373	Tubulin alpha-1C chain	Tuba1c	34.5212	10	89	1.62379	49.877	33.853	10	61	1.69209	49.877	32.7394	9	63	1.58491	49.877	1.6336	0.0542629	33.1849	10	84	1.5861	49.877	29.8441	8	33	0.904853	49.877	29.8441	8	51	1.2304	49.877	1.24045	0.340736	32.0713	9	34	0.906183	49.877	26.2806	7	33	0.757054	49.877	26.2806	7
137	P68510	14-3-3 protein eta	Ywhah	25.6098	5	9	0.164204	28.194	11.7886	2	7	0.194175	28.194	11.7886	2	8	0.201258	28.194	0.186545	0.01967	22.3577	4	11	0.207704	28.194	17.8862	3	10	0.274198	28.194	8.94309	2	6	0.144753	28.194	0.208885	0.0647307	22.7642	4	7	0.186567	28.194	22.7642	4	14	0.321175	28.194	17.8862	3
138	P70168	Importin subunit beta-1	Kpnb1	16.0959	10	17	0.310162	97.122	10.9589	7	15	0.416089	97.122	9.93151	6	22	0.553459	97.122	0.42657	0.121987	13.242	8	15	0.283233	97.122	11.1872	7	16	0.438717	97.122	14.3836	9	17	0.410133	97.122	0.377361	0.0827607	4.90868	3	7	0.186567	97.122	12.8995	6	18	0.412939	97.122	13.8128	8
140	P70670	Nascent polypeptide-associated complex subunit alpha, muscle-specific form	Naca	2.51486	4	12	0.218938	220.364	3.20073	5	14	0.38835	220.364	3.20073	5	16	0.402516	220.364	0.336601	0.102145	2.51486	4	7	0.132175	220.364	3.20073	5	8	0.219358	220.364	3.20073	5	10	0.241255	220.364	0.197596	0.0577042	3.20073	5	11	0.293177	220.364	3.20073	5	12	0.275292	220.364	1.92044	3
143	P80316	T-complex protein 1 subunit epsilon	Cct5	20.5176	6	11	0.200693	59.586	10.9057	4	8	0.221914	59.586	12.7542	5	13	0.327044	59.586	0.249884	0.0676599	16.451	5	12	0.226586	59.586	7.7634	3	7	0.191939	59.586	10.9057	4	7	0.168878	59.586	0.195801	0.0290472	5.91497	2	4	0.10661	59.586	9.61183	4	6	0.137646	59.586	9.0573	3
144	P84078	ADP-ribosylation factor 1	Arf1	16.0221	2	2	0.0364897	20.684	21.547	3	11	0.305132	20.684	33.1492	4	9	0.226415	20.684	0.189346	0.138104	13.2597	2	5	0.0944109	20.684	33.1492	4	16	0.438717	20.684	24.8619	3	8	0.193004	20.684	0.242044	0.177314	21.547	3	9	0.239872	20.684	24.8619	3	3	0.0688231	20.684	19.337	2
145	P97351	40S ribosomal protein S3a	Rps3a	28.4091	6	26	0.474366	29.866	11.3636	2	13	0.36061	29.866	16.6667	3	15	0.377358	29.866	0.404112	0.0614157	21.5909	4	15	0.283233	29.866	11.3636	2	11	0.301618	29.866	20.4545	4	14	0.337756	29.866	0.307536	0.0277394	21.5909	4	9	0.239872	29.866	16.6667	3	14	0.321175	29.866	21.5909	4
149	P97822	Acidic leucine-rich nuclear phosphoprotein 32 family member E	Anp32e	30.3846	6	20	0.364897	29.604	22.3077	4	17	0.471567	29.604	25	5	25	0.628931	29.604	0.488465	0.132826	34.6154	6	22	0.415408	29.604	23.0769	4	8	0.219358	29.604	18.0769	3	12	0.289505	29.604	0.308091	0.0993373	18.0769	3	6	0.159915	29.604	20	3	6	0.137646	29.604	10.7692	2
150	P99024	Tubulin beta-5 chain	Tubb5	63.5135	18	87	1.5873	49.639	54.2793	14	56	1.5534	49.639	59.009	15	66	1.66038	49.639	1.60036	0.0546719	60.5856	16	78	1.47281	49.639	45.2703	14	47	1.28873	49.639	45.2703	14	52	1.25452	49.639	1.33869	0.117405	29.5045	9	28	0.746269	49.639	33.5586	9	30	0.688231	49.639	38.7387	11
151	P99027	60S acidic ribosomal protein P2	Rplp2	69.5652	4	28	0.510856	11.644	84.3478	6	25	0.693481	11.644	81.7391	5	24	0.603774	11.644	0.602704	0.0913175	69.5652	4	31	0.585347	11.644	84.3478	6	20	0.548396	11.644	84.3478	6	29	0.699638	11.644	0.611127	0.0788479	84.3478	6	27	0.719616	11.644	69.5652	5	26	0.596467	11.644	84.3478	6
152	Q00612	Glucose-6-phosphate 1-dehydrogenase X	G6pdx	18.2524	7	7	0.127714	59.225	5.04854	2	8	0.221914	59.225	5.04854	2	7	0.176101	59.225	0.175243	0.0471059	16.699	5	7	0.132175	59.225	7.18447	3	5	0.137099	59.225	7.18447	3	9	0.217129	59.225	0.162134	0.0476903	11.068	4	5	0.133262	59.225	7.18447	3	6	0.137646	59.225	4.27184	2
153	Q01853	Transitional endoplasmic reticulum ATPase	Vcp	35.2357	18	32	0.583835	89.266	15.2605	9	19	0.527046	89.266	15.6328	10	21	0.528302	89.266	0.546394	0.0324308	36.1042	18	28	0.528701	89.266	14.5161	9	15	0.411297	89.266	11.5385	7	10	0.241255	89.266	0.393751	0.144524	9.30521	6	9	0.239872	89.266	14.0199	8	16	0.367057	89.266	16.129	10
154	Q03265	ATP synthase subunit alpha, mitochondrial	Atp5a1	26.9439	10	50	0.912242	59.716	30.1989	12	38	1.05409	59.716	24.2315	10	42	1.0566	59.716	1.00765	0.0826315	30.0181	12	57	1.07628	59.716	28.2098	11	42	1.15163	59.716	36.1664	14	73	1.76116	59.716	1.32969	0.375556	37.7939	14	64	1.70576	59.716	36.1664	14	89	2.04175	59.716	40.868	16
155	Q04447	Creatine kinase B-type	Ckb	41.9948	8	27	0.492611	42.686	19.9475	5	13	0.36061	42.686	22.0472	5	11	0.27673	42.686	0.37665	0.108831	41.9948	8	32	0.60423	42.686	18.6352	5	11	0.301618	42.686	21.2598	5	11	0.26538	42.686	0.390409	0.186058	13.6483	3	6	0.159915	42.686	20.7349	5	8	0.183528	42.686	21.2598	5
161	Q20BD0	Heterogeneous nuclear ribonucleoprotein A/B	Hnrnpab	12.9518	3	17	0.310162	36.188	16.5663	4	15	0.416089	36.188	16.5663	4	17	0.427673	36.188	0.384641	0.0647602	12.9518	3	16	0.302115	36.188	16.5663	4	19	0.520976	36.188	18.9759	5	24	0.579011	36.188	0.467367	0.146025	16.5663	4	19	0.506397	36.188	16.5663	4	16	0.367057	36.188	16.5663	4
162	Q3T9S3	SET translocation	Set	22.8374	5	17	0.310162	33.358	18.3391	4	28	0.776699	33.358	18.3391	4	29	0.72956	33.358	0.605474	0.256831	19.3772	5	15	0.283233	33.358	18.3391	4	20	0.548396	33.358	18.3391	4	22	0.53076	33.358	0.45413	0.148263	14.5329	3	16	0.426439	33.358	14.5329	3	15	0.344116	33.358	14.5329	3
169	Q3TG75	Ornithine aminotransferase, isoform CRA_b	Oat	6.60592	2	4	0.0729794	48.324	6.15034	2	3	0.0832178	48.324	12.9841	4	6	0.150943	48.324	0.10238	0.0423674	16.4009	5	6	0.113293	48.324	6.15034	2	4	0.109679	48.324	15.0342	5	9	0.217129	48.324	0.1467	0.0610197	11.3895	4	7	0.186567	48.324	15.0342	5	12	0.275292	48.324	12.7563	4
172	Q3THH1	Putative uncharacterized protein	Pdia6	27.8652	7	24	0.437876	48.627	19.1011	6	29	0.804438	48.627	21.3483	6	37	0.930818	48.627	0.724377	0.256037	25.618	7	24	0.453172	48.627	21.3483	6	34	0.932273	48.627	32.1348	9	47	1.1339	48.627	0.839781	0.349661	26.5169	8	36	0.959488	48.627	26.5169	8	35	0.802936	48.627	33.9326	9
177	Q3TI05	Chaperonin containing Tcp1, subunit 6a (Zeta)	Cct6a	21.2806	6	17	0.310162	57.968	12.806	4	8	0.221914	57.968	18.4557	6	8	0.201258	57.968	0.244445	0.0578427	25.4237	7	20	0.377644	57.968	21.4689	6	11	0.301618	57.968	16.3842	4	8	0.193004	57.968	0.290755	0.092798	12.6177	3	6	0.159915	57.968	15.6309	4	5	0.114705	57.968	15.6309	4
180	Q3TJG6	Putative uncharacterized protein	Ptges3	26.25	3	11	0.200693	18.735	15.625	2	6	0.166436	18.735	15.625	2	10	0.251572	18.735	0.206234	0.042838	32.5	4	9	0.16994	18.735	15.625	2	5	0.137099	18.735	26.25	3	8	0.193004	18.735	0.166681	0.0280944	15.625	2	6	0.159915	18.735	15.625	2	6	0.137646	18.735	15.625	2
181	Q3TJX0	Putative uncharacterized protein	Lcp1	42.2648	19	72	1.31363	70.091	35.7257	15	71	1.96949	70.091	40.3509	17	80	2.01258	70.091	1.76523	0.391692	43.3812	19	76	1.43505	70.091	35.7257	16	65	1.78229	70.091	28.0702	12	50	1.20627	70.091	1.47453	0.29003	29.6651	14	41	1.09275	70.091	28.8676	12	49	1.12411	70.091	28.2297	13
182	Q3TK29	Putative uncharacterized protein	Trap1	13.7394	7	16	0.291918	80.145	5.66572	3	12	0.332871	80.145	7.08215	4	15	0.377358	80.145	0.334049	0.0427327	9.77337	5	13	0.245468	80.145	4.10765	2	11	0.301618	80.145	17.9887	8	19	0.458384	80.145	0.335157	0.110349	10.9065	6	15	0.399787	80.145	11.6147	6	16	0.367057	80.145	11.6147	6
183	Q3TL71	Putative uncharacterized protein	Hnrnpk	36.6379	10	33	0.60208	50.976	24.7845	8	25	0.693481	50.976	23.9224	7	24	0.603774	50.976	0.633112	0.0522885	33.1897	11	31	0.585347	50.976	26.2931	8	21	0.575816	50.976	21.5517	6	22	0.53076	50.976	0.563974	0.0291567	21.3362	7	13	0.346482	50.976	18.319	5	15	0.344116	50.976	17.0259	5
184	Q3TQP7	Putative uncharacterized protein	Acat1	24.0566	6	8	0.145959	44.773	8.49057	2	2	0.0554785	44.773	8.72642	2	2	0.0503145	44.773	0.0839172	0.0537915	18.3962	4	7	0.132175	44.773	9.66981	2	2	0.0548396	44.773	15.566	4	5	0.120627	44.773	0.102547	0.0417176	12.7358	3	3	0.0799574	44.773	12.5	3	4	0.0917642	44.773	15.566	4
185	Q3TQX5	ATP-dependent RNA helicase DDX3X	Ddx3x	11.4804	5	12	0.218938	73.056	10.423	5	11	0.305132	73.056	10.7251	5	17	0.427673	73.056	0.317248	0.104894	13.142	6	14	0.26435	73.056	10.423	5	10	0.274198	73.056	8.91239	4	11	0.26538	73.056	0.267976	0.0054128	8.91239	4	8	0.21322	73.056	7.0997	3	5	0.114705	73.056	8.91239	4
186	Q3TVV6	Putative uncharacterized protein	Hnrnpu	11.625	8	18	0.328407	87.891	9.625	5	17	0.471567	87.891	8.5	5	19	0.477987	87.891	0.425987	0.0845678	8.75	6	15	0.283233	87.891	10.75	6	18	0.493556	87.891	10.75	6	20	0.482509	87.891	0.419766	0.11837	12.25	7	13	0.346482	87.891	10.75	6	15	0.344116	87.891	7.375	4
189	Q3TXE5	Putative uncharacterized protein	Canx	8.96785	5	20	0.364897	67.217	9.47547	5	19	0.527046	67.217	11.1675	5	20	0.503145	67.217	0.465029	0.0875366	11.3367	6	22	0.415408	67.217	9.47547	5	20	0.548396	67.217	11.3367	6	27	0.651387	67.217	0.538397	0.118307	11.3367	6	30	0.799574	67.217	11.3367	6	34	0.779995	67.217	11.3367	6
195	Q3U2W2	MYB binding protein (P160) 1a, isoform CRA_b	Mybbp1a	8.55655	8	14	0.255428	151.942	5.87798	4	12	0.332871	151.942	5.87798	4	10	0.251572	151.942	0.279957	0.0458654	11.756	12	15	0.283233	151.942	8.85417	6	25	0.685495	151.942	10.2679	8	22	0.53076	151.942	0.499829	0.202907	3.94345	2	3	0.0799574	151.942	6.54762	5	8	0.183528	151.942	7.06845	5
196	Q3U4U6	T-complex protein 1 subunit gamma	Cct3	21.4679	9	22	0.401387	60.591	19.8165	9	18	0.499307	60.591	13.0275	6	19	0.477987	60.591	0.45956	0.0514951	26.055	10	22	0.415408	60.591	17.2477	7	14	0.383877	60.591	17.0642	7	11	0.26538	60.591	0.354888	0.0791034	15.5963	7	10	0.266525	60.591	10.6422	5	7	0.160587	60.591	6.6055	3
202	Q3U900	Dolichyl-diphosphooligosaccharide--protein glycosyltransferase subunit 1	Rpn1	4.11184	2	3	0.0547345	68.485	6.25	3	5	0.138696	68.485	7.07237	3	3	0.0754717	68.485	0.0896342	0.0437358	14.3092	6	8	0.151057	68.485	4.11184	2	3	0.0822594	68.485	18.2566	7	19	0.458384	68.485	0.230567	0.200271	17.5987	7	11	0.293177	68.485	14.4737	5	16	0.367057	68.485	20.3947	8
204	Q3UA81	Elongation factor 1-alpha	Eef1a1	45.671	12	69	1.25889	50.081	37.8788	8	20	0.554785	50.081	40.4762	9	29	0.72956	50.081	0.847746	0.366631	40.9091	10	85	1.60498	50.081	38.0952	8	28	0.767754	50.081	31.1688	7	35	0.844391	50.081	1.07238	0.462841	40.4762	9	20	0.533049	50.081	34.4156	8	28	0.642349	50.081	33.5498	8
205	Q3UAD6	Endoplasmin	Hsp90b1	22.9426	13	35	0.63857	92.418	13.9651	9	23	0.638003	92.418	16.5835	10	29	0.72956	92.418	0.668711	0.0526976	22.1945	12	29	0.547583	92.418	15.4613	9	27	0.740335	92.418	22.9426	14	44	1.06152	92.418	0.783146	0.259629	21.9451	13	45	1.19936	92.418	21.6958	13	38	0.87176	92.418	21.8204	13
206	Q3UAG2	6-phosphogluconate dehydrogenase, decarboxylating	Pgd	17.5983	6	27	0.492611	53.212	19.4617	7	26	0.721221	53.212	25.0518	8	23	0.578616	53.212	0.597483	0.115467	20.0828	6	28	0.528701	53.212	15.1139	5	21	0.575816	53.212	17.1843	6	22	0.53076	53.212	0.545092	0.0266273	14.9068	5	20	0.533049	53.212	17.1843	6	20	0.458821	53.212	20.4969	6
208	Q3UBP6	Putative uncharacterized protein	Actb	50.1333	12	250	4.56121	41.742	47.2	11	96	2.66297	41.742	47.2	11	102	2.56604	41.742	3.26341	1.12498	50.1333	12	247	4.6639	41.742	47.2	11	102	2.79682	41.742	49.3333	12	89	2.14717	41.742	3.20263	1.30652	49.0667	11	87	2.31876	41.742	49.6	11	92	2.11058	41.742	46.9333	10
210	Q3UCL7	Putative uncharacterized protein	Rps3	36.6255	6	13	0.237183	26.658	31.6872	5	15	0.416089	26.658	28.8066	5	13	0.327044	26.658	0.326772	0.0894532	36.6255	6	6	0.113293	26.658	32.5103	6	14	0.383877	26.658	28.3951	5	8	0.193004	26.658	0.230058	0.139046	28.8066	6	14	0.373134	26.658	37.8601	7	15	0.344116	26.658	28.8066	5
214	Q3UJ44	Putative uncharacterized protein	Capg	25.2149	5	19	0.346652	38.646	18.0516	4	26	0.721221	38.646	25.788	5	21	0.528302	38.646	0.532058	0.187312	32.9513	6	20	0.377644	38.646	25.788	5	24	0.658075	38.646	29.7994	6	20	0.482509	38.646	0.506076	0.141693	25.788	5	13	0.346482	38.646	25.788	5	18	0.412939	38.646	18.0516	4
217	Q3UM23	Putative uncharacterized protein	Rnh1	46.4912	13	27	0.492611	49.811	18.4211	5	6	0.166436	49.811	15.1316	4	6	0.150943	49.811	0.269997	0.192945	49.3421	14	22	0.415408	49.811	13.5965	4	6	0.164519	49.811	8.77193	3	3	0.0723764	49.811	0.217434	0.177532	14.2544	5	7	0.186567	49.811	12.0614	4	4	0.0917642	49.811	5.48246	2
218	Q3UPA3	Putative uncharacterized protein (Fragment)	Gdi2	26.1719	8	27	0.492611	57.7	20.5078	6	15	0.416089	57.7	22.2656	7	19	0.477987	57.7	0.462229	0.0406221	36.3281	11	24	0.453172	57.7	11.9141	4	18	0.493556	57.7	15.625	5	12	0.289505	57.7	0.412078	0.108054	17.3828	6	9	0.239872	57.7	15.625	5	9	0.206469	57.7	11.9141	4
221	Q3UXQ6	40S ribosomal protein S4	Rps4x	12.9278	2	6	0.109469	29.545	17.8707	3	14	0.38835	29.545	17.8707	3	17	0.427673	29.545	0.308497	0.173481	12.9278	2	5	0.0944109	29.545	17.8707	3	19	0.520976	29.545	17.8707	3	9	0.217129	29.545	0.277505	0.219598	17.8707	3	11	0.293177	29.545	17.8707	3	9	0.206469	29.545	17.8707	3
223	Q3V0Z8	Putative uncharacterized protein (Fragment)	Ddx5	20.1449	11	17	0.310162	76.71	5.07246	3	10	0.277393	76.71	6.81159	4	10	0.251572	76.71	0.279709	0.0293636	20.5797	11	14	0.26435	76.71	8.26087	5	8	0.219358	76.71	12.7536	8	12	0.289505	76.71	0.257738	0.0355379	7.97101	5	8	0.21322	76.71	6.52174	4	5	0.114705	76.71	6.37681	4
226	Q3V3R1	Monofunctional C1-tetrahydrofolate synthase, mitochondrial	Mthfd1l	10.3378	7	7	0.127714	105.662	7.67656	5	14	0.38835	105.662	7.67656	5	11	0.27673	105.662	0.264264	0.130764	5.32242	4	4	0.0755287	105.662	8.90481	5	12	0.329038	105.662	14.3296	9	26	0.627262	105.662	0.343943	0.276168	6.2436	4	9	0.239872	105.662	10.3378	6	19	0.43588	105.662	13.1013	8
227	Q497E9	40S ribosomal protein S8	Rps8	30.7692	5	18	0.328407	24.19	26.4423	4	18	0.499307	24.19	26.4423	4	19	0.477987	24.19	0.435234	0.0931265	30.7692	5	14	0.26435	24.19	26.4423	4	18	0.493556	24.19	30.7692	5	14	0.337756	24.19	0.365221	0.117045	26.4423	4	11	0.293177	24.19	26.4423	4	15	0.344116	24.19	26.4423	4
228	Q4FZE6	40S ribosomal protein S7	Rps7	37.6289	4	12	0.218938	22.113	23.1959	3	4	0.110957	22.113	11.8557	2	9	0.226415	22.113	0.185437	0.0646096	33.5052	4	13	0.245468	22.113	11.8557	2	7	0.191939	22.113	23.1959	3	13	0.313631	22.113	0.250346	0.0609926	11.8557	2	7	0.186567	22.113	23.1959	3	10	0.22941	22.113	23.1959	3
231	Q542X7	Chaperonin subunit 2 (Beta), isoform CRA_a	Cct2	34.0187	12	29	0.529101	57.441	29.3458	10	23	0.638003	57.441	27.1028	9	22	0.553459	57.441	0.573521	0.0571557	33.0841	11	31	0.585347	57.441	22.0561	7	17	0.466137	57.441	27.1028	9	21	0.506634	57.441	0.519373	0.0606177	23.1776	8	16	0.426439	57.441	22.243	7	14	0.321175	57.441	25.0467	8
232	Q564E8	60S ribosomal protein L4	Rpl4	27.9236	10	21	0.383142	47.124	10.5012	4	5	0.138696	47.124	18.6158	7	10	0.251572	47.124	0.257803	0.122342	24.821	8	15	0.283233	47.124	18.3771	6	9	0.246778	47.124	18.3771	6	11	0.26538	47.124	0.26513	0.0182285	18.6158	7	10	0.266525	47.124	18.3771	6	12	0.275292	47.124	13.1265	4
234	Q571M2	MKIAA4025 protein (Fragment)	Hspa4	16.3441	10	21	0.383142	103.195	17.5269	11	19	0.527046	103.195	13.871	9	18	0.45283	103.195	0.454339	0.0719639	16.7742	10	19	0.358761	103.195	10.2151	7	15	0.411297	103.195	11.9355	8	13	0.313631	103.195	0.36123	0.0488798	5.91398	4	5	0.133262	103.195	10.4301	7	13	0.298234	103.195	9.13978	6
236	Q58EW0	60S ribosomal protein L18	Rpl18	26.5957	4	10	0.182448	21.631	19.6809	3	10	0.277393	21.631	19.6809	3	17	0.427673	21.631	0.295838	0.123648	25	4	11	0.207704	21.631	13.8298	2	12	0.329038	21.631	19.6809	3	12	0.289505	21.631	0.275416	0.0618818	19.6809	3	10	0.266525	21.631	13.8298	2	12	0.275292	21.631	19.6809	3
237	Q5BLK1	40S ribosomal protein S6	Rps6	14.0562	3	10	0.182448	28.663	10.8434	2	8	0.221914	28.663	10.8434	2	5	0.125786	28.663	0.176716	0.0483196	10.8434	2	8	0.151057	28.663	10.8434	2	6	0.164519	28.663	17.6707	3	9	0.217129	28.663	0.177568	0.0349154	10.8434	2	5	0.133262	28.663	10.8434	2	4	0.0917642	28.663	10.8434	2
239	Q5EBQ6	60S ribosomal protein L9	Rpl9	34.375	5	14	0.255428	21.868	42.7083	5	14	0.38835	21.868	28.6458	4	14	0.352201	21.868	0.331993	0.0687265	27.0833	4	8	0.151057	21.868	32.8125	4	10	0.274198	21.868	42.7083	5	19	0.458384	21.868	0.294546	0.15467	42.7083	5	11	0.293177	21.868	25.5208	3	12	0.275292	21.868	25.5208	3
240	Q5FW97	Alpha-enolase	EG433182	58.5253	15	255	4.65244	47.111	51.3825	12	100	2.77393	47.111	55.7604	14	103	2.59119	47.111	3.33919	1.14097	55.9908	14	293	5.53248	47.111	57.3733	14	100	2.74198	47.111	59.9078	15	156	3.76357	47.111	4.01268	1.41183	57.3733	14	92	2.45203	47.111	54.1475	13	109	2.50057	47.111	61.2903	16
245	Q5SS40	14-3-3 protein epsilon	Ywhae	25.4902	5	28	0.510856	29.155	20.3922	4	23	0.638003	29.155	20.3922	4	29	0.72956	29.155	0.626139	0.109834	26.2745	5	29	0.547583	29.155	25.098	5	25	0.685495	29.155	24.7059	5	25	0.603136	29.155	0.612071	0.0693887	29.4118	6	22	0.586354	29.155	20.3922	4	25	0.573526	29.155	16.0784	3
249	Q60668	Heterogeneous nuclear ribonucleoprotein D0	Hnrnpd	6.76056	2	10	0.182448	38.33	10.1408	3	11	0.305132	38.33	10.1408	3	12	0.301887	38.33	0.263156	0.0699133	10.1408	3	11	0.207704	38.33	10.1408	3	15	0.411297	38.33	10.1408	3	13	0.313631	38.33	0.310877	0.101824	10.1408	3	13	0.346482	38.33	10.1408	3	11	0.252351	38.33	10.1408	3
252	Q60932	Voltage-dependent anion-selective channel protein 1	Vdac1	18.9189	4	7	0.127714	32.331	8.10811	2	3	0.0832178	32.331	12.1622	3	4	0.100629	32.331	0.103854	0.0224227	14.8649	3	3	0.0566465	32.331	11.8243	3	3	0.0822594	32.331	15.8784	4	8	0.193004	32.331	0.110637	0.0724725	15.2027	4	6	0.159915	32.331	19.2568	5	11	0.252351	32.331	36.8243	7
257	Q61753	D-3-phosphoglycerate dehydrogenase	Phgdh	23.4522	9	27	0.492611	56.549	22.7017	9	24	0.665742	56.549	15.0094	6	22	0.553459	56.549	0.570604	0.0878297	23.4522	9	25	0.472054	56.549	16.5103	7	19	0.520976	56.549	17.2608	7	13	0.313631	56.549	0.435554	0.108385	17.4484	7	11	0.293177	56.549	12.3827	5	8	0.183528	56.549	11.6323	5
265	Q6A0F1	MKIAA0002 protein (Fragment)	Cct8	21.4414	10	17	0.310162	60.19	18.018	8	17	0.471567	60.19	15.8559	7	13	0.327044	60.19	0.369591	0.0887163	28.1081	13	20	0.377644	60.19	10.8108	5	9	0.246778	60.19	16.5766	7	10	0.241255	60.19	0.288559	0.0771991	10.6306	5	7	0.186567	60.19	9.18919	4	5	0.114705	60.19	9.72973	4
269	Q6ZQ38	Cullin-associated NEDD8-dissociated protein 1	Cand1	6.66667	5	8	0.145959	136.245	6.09756	3	3	0.0832178	136.245	3.00813	3	4	0.100629	136.245	0.109935	0.0323892	8.29268	6	7	0.132175	136.245	3.57724	2	4	0.109679	136.245	4.22764	3	4	0.0965018	136.245	0.112785	0.0180384	4.22764	3	4	0.10661	136.245	6.66667	4	5	0.114705	136.245	5.20325	4
273	Q7TMK9	Heterogeneous nuclear ribonucleoprotein Q	Syncrip	10.9149	5	11	0.200693	69.59	8.50722	4	10	0.277393	69.59	8.50722	4	10	0.251572	69.59	0.243219	0.0390259	11.0754	5	10	0.188822	69.59	8.50722	4	9	0.246778	69.59	8.50722	4	9	0.217129	69.59	0.217576	0.0289808	7.86517	4	6	0.159915	69.59	7.70465	4	10	0.22941	69.59	6.42055	3
276	Q80TM2	MKIAA1027 protein (Fragment)	Tln1	20.7488	30	53	0.966977	271.963	8.34633	12	22	0.610264	271.963	7.4883	11	18	0.45283	271.963	0.67669	0.263431	20.9828	30	41	0.774169	271.963	6.70827	9	15	0.411297	271.963	5.81123	8	14	0.337756	271.963	0.507741	0.233645	11.8175	17	28	0.746269	271.963	11.7395	16	30	0.688231	271.963	8.54134	11
277	Q80U89	MKIAA0034 protein (Fragment)	mKIAA0034	17.0428	19	46	0.839263	192.355	7.60095	9	20	0.554785	192.355	11.2233	13	20	0.503145	192.355	0.632398	0.181002	16.5677	18	41	0.774169	192.355	14.7862	15	26	0.712915	192.355	7.54157	8	14	0.337756	192.355	0.60828	0.236274	9.67933	11	17	0.453092	192.355	15.8551	18	33	0.757054	192.355	15.9739	16
278	Q80UT7	Rpl7a protein (Fragment)	Rpl7a	14.0741	4	10	0.182448	30.455	5.92593	2	4	0.110957	30.455	10	2	3	0.0754717	30.455	0.122959	0.0544889	18.1481	5	11	0.207704	30.455	10.7407	3	4	0.109679	30.455	14.8148	4	8	0.193004	30.455	0.170129	0.0528645	10	3	3	0.0799574	30.455	10.7407	3	5	0.114705	30.455	5.92593	2
289	Q8C243	Putative uncharacterized protein	Ctsd	21.3483	5	14	0.255428	48.343	12.3596	3	6	0.166436	48.343	6.06742	2	3	0.0754717	48.343	0.165778	0.0899799	19.3258	4	9	0.16994	48.343	17.3034	4	6	0.164519	48.343	18.6517	4	8	0.193004	48.343	0.175821	0.0151257	9.4382	3	3	0.0799574	48.343	17.3034	4	5	0.114705	48.343	15.2809	3
290	Q8C2Q7	Heterogeneous nuclear ribonucleoprotein H	Hnrnph1	9.32203	3	11	0.200693	51.185	13.5593	4	12	0.332871	51.185	10.1695	3	10	0.251572	51.185	0.261712	0.0666697	10.5932	3	8	0.151057	51.185	7.20339	2	7	0.191939	51.185	7.20339	2	10	0.241255	51.185	0.19475	0.0451642	12.2881	4	10	0.266525	51.185	10.1695	3	8	0.183528	51.185	7.20339	2
292	Q8C483	Serine--tRNA ligase, cytoplasmic	Sars	15.8582	4	7	0.127714	61.128	8.58209	4	4	0.110957	61.128	13.6194	5	10	0.251572	61.128	0.163414	0.0768053	18.097	5	10	0.188822	61.128	11.5672	3	5	0.137099	61.128	8.58209	2	3	0.0723764	61.128	0.132766	0.0583435	10.4478	3	3	0.0799574	61.128	8.58209	2	3	0.0688231	61.128	8.58209	2
297	Q8K2B3	Succinate dehydrogenase [ubiquinone] flavoprotein subunit, mitochondrial	Sdha	8.58434	4	7	0.127714	72.539	10.994	4	6	0.166436	72.539	10.241	5	6	0.150943	72.539	0.148364	0.0194892	10.994	4	6	0.113293	72.539	9.93976	5	11	0.301618	72.539	16.2651	7	12	0.289505	72.539	0.234805	0.105407	8.28313	4	9	0.239872	72.539	14.6084	6	16	0.367057	72.539	16.2651	7
300	Q8VDN2	Sodium/potassium-transporting ATPase subunit alpha-1	Atp1a1	13.4897	9	19	0.346652	112.91	8.6999	6	17	0.471567	112.91	8.01564	6	15	0.377358	112.91	0.398526	0.0650922	12.5122	8	12	0.226586	112.91	9.28641	7	15	0.411297	112.91	13.9785	9	21	0.506634	112.91	0.381506	0.142381	20.1369	14	31	0.826226	112.91	18.4751	12	37	0.848819	112.91	19.6481	14
301	Q91V55	40S ribosomal protein S5	Rps5	28.4314	4	14	0.255428	22.862	13.7255	2	15	0.416089	22.862	23.5294	3	17	0.427673	22.862	0.366397	0.0962761	13.7255	2	14	0.26435	22.862	13.7255	2	18	0.493556	22.862	13.7255	2	16	0.386007	22.862	0.381305	0.114675	13.7255	2	17	0.453092	22.862	13.7255	2	22	0.504703	22.862	23.5294	3
302	Q921H8	3-ketoacyl-CoA thiolase A, peroxisomal	Acaa1a	46.2264	10	25	0.456121	43.926	16.2736	4	14	0.38835	43.926	25.7075	6	18	0.45283	43.926	0.432434	0.0382134	44.8113	11	25	0.472054	43.926	25.7075	6	20	0.548396	43.926	20.283	6	21	0.506634	43.926	0.509028	0.038227	13.6792	3	12	0.319829	43.926	15.8019	4	15	0.344116	43.926	19.8113	5
304	Q922F4	Tubulin beta-6 chain	Tubb6	28.1879	10	32	0.583835	50.058	14.3177	4	18	0.499307	50.058	18.7919	6	25	0.628931	50.058	0.570691	0.0658042	25.2796	7	27	0.509819	50.058	20.8054	7	15	0.411297	50.058	23.2662	7	18	0.434258	50.058	0.451791	0.051548	18.7919	6	10	0.266525	50.058	14.3177	4	11	0.252351	50.058	18.7919	5
307	Q99K87	Serine hydroxymethyltransferase	Shmt2	31.3492	10	23	0.419631	55.726	20.2381	7	13	0.36061	55.726	19.0476	7	27	0.679245	55.726	0.486496	0.169515	33.5317	11	21	0.396526	55.726	13.6905	5	19	0.520976	55.726	27.7778	8	42	1.01327	55.726	0.64359	0.326142	14.6825	5	20	0.533049	55.726	22.4206	8	35	0.802936	55.726	22.4206	8
308	Q99KI0	Aconitate hydratase, mitochondrial	Aco2	23.3333	11	19	0.346652	85.41	7.05128	3	3	0.0832178	85.41	12.1795	6	10	0.251572	85.41	0.227147	0.133405	19.7436	9	18	0.339879	85.41	15.1282	7	13	0.356457	85.41	25.641	13	26	0.627262	85.41	0.441199	0.161348	21.5385	12	19	0.506397	85.41	19.6154	10	19	0.43588	85.41	21.2821	11
310	Q99PT1	Rho GDP-dissociation inhibitor 1	Arhgdia	41.6667	6	21	0.383142	23.393	32.3529	4	13	0.36061	23.393	32.3529	4	13	0.327044	23.393	0.356932	0.0282292	30.3922	6	20	0.377644	23.393	32.3529	4	11	0.301618	23.393	32.3529	4	10	0.241255	23.393	0.306839	0.0683442	32.3529	4	8	0.21322	23.393	26.9608	3	7	0.160587	23.393	32.3529	4
312	Q9CQV8	14-3-3 protein beta/alpha	Ywhab	35.3659	7	17	0.310162	28.069	23.9837	4	15	0.416089	28.069	23.9837	4	19	0.477987	28.069	0.401413	0.0848696	27.6423	5	18	0.339879	28.069	19.9187	4	23	0.630655	28.069	19.1057	3	10	0.241255	28.069	0.40393	0.202448	19.9187	4	10	0.266525	28.069	24.7967	5	18	0.412939	28.069	19.1057	3
314	Q9CWK0	Putative uncharacterized protein	Rpl14	11.0132	2	9	0.164204	26.3	11.0132	2	7	0.194175	26.3	11.0132	2	6	0.150943	26.3	0.169774	0.0221474	15.4185	3	11	0.207704	26.3	11.0132	2	5	0.137099	26.3	11.0132	2	6	0.144753	26.3	0.163185	0.0387438	11.0132	2	10	0.266525	26.3	11.0132	2	10	0.22941	26.3	11.0132	2
317	Q9CZU6	Citrate synthase, mitochondrial	Cs	11.8534	2	4	0.0729794	51.703	10.7759	3	8	0.221914	51.703	5.81897	2	4	0.100629	51.703	0.131841	0.0792213	8.83621	3	5	0.0944109	51.703	5.81897	2	5	0.137099	51.703	10.7759	3	11	0.26538	51.703	0.16563	0.0889838	10.7759	3	8	0.21322	51.703	16.1638	5	14	0.321175	51.703	13.1466	4
319	Q9D0I9	Arginine--tRNA ligase, cytoplasmic	Rars	13.4848	7	12	0.218938	75.625	11.0606	5	9	0.249653	75.625	13.6364	7	13	0.327044	75.625	0.265212	0.055707	8.48485	5	10	0.188822	75.625	8.18182	4	6	0.164519	75.625	8.33333	5	6	0.144753	75.625	0.166031	0.0220734	10	5	8	0.21322	75.625	8.63636	4	5	0.114705	75.625	10.1515	5
324	Q9D8N0	Elongation factor 1-gamma	Eef1g	16.476	7	16	0.291918	50.029	5.72082	2	7	0.194175	50.029	5.72082	2	10	0.251572	50.029	0.245888	0.0491187	16.476	6	15	0.283233	50.029	5.72082	2	5	0.137099	50.029	5.72082	2	4	0.0965018	50.029	0.172278	0.0982103	5.72082	2	8	0.21322	50.029	5.72082	2	5	0.114705	50.029	5.72082	2
325	Q9DB77	Cytochrome b-c1 complex subunit 2, mitochondrial	Uqcrc2	21.4128	6	12	0.218938	48.205	7.72627	2	6	0.166436	48.205	15.894	5	5	0.125786	48.205	0.170387	0.0467015	21.4128	6	11	0.207704	48.205	6.62252	2	3	0.0822594	48.205	20.7506	6	12	0.289505	48.205	0.193156	0.104386	19.6468	6	11	0.293177	48.205	19.6468	6	13	0.298234	48.205	24.5033	7
327	Q9DBJ1	Phosphoglycerate mutase 1	Pgam1	43.3071	9	23	0.419631	28.814	23.622	4	8	0.221914	28.814	39.7638	6	14	0.352201	28.814	0.331249	0.10051	40.5512	8	21	0.396526	28.814	29.9213	4	10	0.274198	28.814	34.252	5	13	0.313631	28.814	0.328118	0.0624374	17.7165	3	6	0.159915	28.814	13.3858	2	6	0.137646	28.814	23.2283	4
330	Q9DCY1	Peptidyl-prolyl cis-trans isomerase	Ppib	17.5926	3	4	0.0729794	23.699	23.6111	4	7	0.194175	23.699	23.6111	4	8	0.201258	23.699	0.156137	0.0721039	17.5926	3	4	0.0755287	23.699	11.5741	2	6	0.164519	23.699	17.5926	3	9	0.217129	23.699	0.152392	0.0715748	17.5926	3	8	0.21322	23.699	17.5926	3	4	0.0917642	23.699	28.7037	5
334	Q9JKR6	Hypoxia up-regulated protein 1	Hyou1	12.012	7	11	0.200693	111.112	4.7047	3	6	0.166436	111.112	4.7047	3	5	0.125786	111.112	0.164305	0.037499	11.1111	6	11	0.207704	111.112	8.90891	5	6	0.164519	111.112	11.8118	7	14	0.337756	111.112	0.23666	0.0901756	2.8028	2	3	0.0799574	111.112	12.1121	6	11	0.252351	111.112	13.3133	7
338	Q9WVA4	Transgelin-2	Tagln2	43.2161	6	10	0.182448	22.381	27.6382	4	9	0.249653	22.381	13.0653	2	6	0.150943	22.381	0.194348	0.0504194	43.2161	6	11	0.207704	22.381	12.5628	2	4	0.109679	22.381	16.0804	2	2	0.0482509	22.381	0.121878	0.0804234	27.6382	4	5	0.133262	22.381	22.1106	3	7	0.160587	22.381	16.0804	2
[truncated: 22 more columns]

## Sheet: Table S1B
Table S1 Detailed information about list of identified proteins with replicate data of all samples along with other parameters information in Raw 264.7 macrophage cells based on the treatment of LPS and statin. Those proteins were commonly shared among control, LPS, Statin-LPS, and Statin (A), shared among any of three treatments (B), and exclusively identified proteins in each treatments (C). St…
Serial No.	Accession	Description	Gene Name	Control																	LPS																	LPS-Statin
				R1					R2					R3						SD value	R1					R2					R3						SD value	R1					R2					R3
				Coverage	Peptides	PSMs	NP PSMs	MW [kDa]	Coverage	Peptides	PSMs	NP PSMs	MW [kDa]	Coverage	Peptides	PSMs	NP PSMs	MW [kDa]	Mean		Coverage	Peptides	PSMs	NP PSMs	MW [kDa]	Coverage	Peptides	PSMs	NP PSMs	MW [kDa]	Coverage	Peptides	PSMs	NP PSMs	MW [kDa]	Mean		Coverage	Peptides	PSMs	NP PSMs	MW [kDa]	Coverage	Peptides	PSMs	NP PSMs	MW [kDa]	Coverage	Peptides
8	B2RQC6	CAD protein	Cad																		0.988764	2	2	0.0377644	243.084	1.1236	2	3	0.0822594	243.084	2.20225	4	5	0.120627	243.084	0.080217	0.0414692
10	B2RTM0	Histone H4	Hist2h4	21.3592	2	5	0.0912242	11.36	21.3592	2	3	0.0832178	11.36	21.3592	2	5	0.125786	11.36	0.100076	0.0226226																		49.5146	5	36	0.959488	11.36	49.5146	5	43	0.986465	11.36	43.6893	5
14	B9EIU1	Glutamyl-prolyl-tRNA synthetase	Eprs	8.13492	8	10	0.182448	169.856	4.10053	5	9	0.249653	169.856	2.51323	3	9	0.226415	169.856	0.219506	0.034131	4.89418	5	5	0.0944109	169.856	3.90212	5	7	0.191939	169.856	4.16667	4	5	0.120627	169.856	0.135659	0.0504715
16	E9PYB0	Protein Ahnak2 (Fragment)	Ahnak2	22.382	5	12	0.218938	182.496	10.8746	3	8	0.221914	182.496	10.8746	3	5	0.125786	182.496	0.188879	0.0546606	10.2992	3	7	0.132175	182.496	10.8746	3	7	0.191939	182.496	10.8746	3	3	0.0723764	182.496	0.132163	0.0597811
19	E9Q616	Protein Ahnak	Ahnak	18.6704	28	48	0.875753	603.866	9.19378	13	26	0.721221	603.866	10.9618	13	19	0.477987	603.866	0.691654	0.200524																		10.5728	15	26	0.692964	603.866	10.7673	14	21	0.481762	603.866	11.9165	19
22	E9QNN1	ATP-dependent RNA helicase A	Dhx9	5.70809	6	7	0.127714	149.596	2.31214	2	2	0.0554785	149.596	1.95087	2	2	0.0503145	149.596	0.0778356	0.043273	5.0578	5	6	0.113293	149.596	2.02312	2	2	0.0548396	149.596	2.31214	2	5	0.120627	149.596	0.0962533	0.0360523
24	F6XI62	60S ribosomal protein L7 (Fragment)	Rpl7																																			10.0358	2	3	0.0799574	32.506	13.9785	3	5	0.114705	32.506	7.52688	2
25	F6YVP7	Protein Gm10260	Gm10260	15.1316	2	4	0.0729794	17.661	13.8158	2	4	0.110957	17.661	13.1579	2	4	0.100629	17.661	0.0948551	0.0196361																		20.3947	3	7	0.186567	17.661	13.1579	2	5	0.114705	17.661	21.0526	3
26	F6ZFU0	Elongation factor 1-delta (Fragment)	Eef1d																		11.413	4	4	0.0755287	61.354	4.52899	2	6	0.164519	61.354	11.0507	4	6	0.144753	61.354	0.128267	0.0467295
27	F8WIP8	Osteopontin	Spp1																																			25.0847	4	11	0.293177	32.568	22.7119	4	14	0.321175	32.568	28.1356	5
29	G4V4Z0	Putative envelope protein	env																																			4.8062	2	6	0.159915	69.865	4.8062	2	5	0.114705	69.865	4.8062	2
30	G4V4Z1	Gag-pro-pol polyprotein	gag-pro-pol																																			2.30282	3	4	0.10661	194.332	1.61197	2	6	0.137646	194.332	1.61197	2
31	G5E8N5	L-lactate dehydrogenase	Ldha																		39.3352	10	34	0.641994	39.733	38.7812	9	61	1.67261	39.733	41.2742	10	47	1.1339	39.733	1.1495	0.515484	38.7812	9	44	1.17271	39.733	36.2881	8	36	0.825877	39.733	36.2881	8
36	O54734	Dolichyl-diphosphooligosaccharide--protein glycosyltransferase 48 kDa subunit	Ddost																																			4.98866	2	5	0.133262	48.997	4.98866	2	4	0.0917642	48.997	14.059	5
39	O70569	Ribosomal protein S14	rps14																		22.5166	2	2	0.0377644	16.291	22.5166	2	3	0.0822594	16.291	22.5166	2	4	0.0965018	16.291	0.0721752	0.0306397	15.894	2	2	0.0533049	16.291	21.1921	2	2	0.0458821	16.291	15.894	2
41	P00920	Carbonic anhydrase 2	Ca2	25	4	9	0.164204	29.015	24.6154	3	8	0.221914	29.015	15	2	7	0.176101	29.015	0.187406	0.030471	33.8462	5	8	0.151057	29.015	24.6154	3	11	0.301618	29.015	15	2	6	0.144753	29.015	0.199143	0.088802	15.7692	2	6	0.159915	29.015	24.6154	3	9	0.206469	29.015	15.7692	2
42	P05201	Aspartate aminotransferase, cytoplasmic	Got1	16.707	4	7	0.127714	46.219	14.0436	4	7	0.194175	46.219	6.05327	2	4	0.100629	46.219	0.140839	0.0481343	13.8015	4	5	0.0944109	46.219	13.0751	3	8	0.219358	46.219	7.99031	2	4	0.0965018	46.219	0.136757	0.0715425	7.99031	2	3	0.0799574	46.219	7.99031	2	3	0.0688231	46.219	6.2954	2
48	P08030	Adenine phosphoribosyltransferase	Aprt	16.6667	2	4	0.0729794	19.712	23.8889	3	4	0.110957	19.712	16.6667	2	3	0.0754717	19.712	0.0864694	0.0212435	20.5556	3	5	0.0944109	19.712	23.8889	3	5	0.137099	19.712	18.3333	2	7	0.168878	19.712	0.133463	0.0373666
50	P08752	Guanine nucleotide-binding protein G(i) subunit alpha-2	Gnai2																		20	5	8	0.151057	40.463	11.2676	3	4	0.109679	40.463	7.04225	2	2	0.0482509	40.463	0.102996	0.0517281	10.7042	3	3	0.0799574	40.463	14.9296	4	6	0.137646	40.463	19.7183	5
54	P10605	Cathepsin B	Ctsb	19.174	4	8	0.145959	37.256	13.8643	3	6	0.166436	37.256	13.8643	3	9	0.226415	37.256	0.179603	0.0418132	27.1386	6	12	0.226586	37.256	12.3894	3	7	0.191939	37.256	13.8643	3	10	0.241255	37.256	0.219926	0.0253235	10.0295	2	4	0.10661	37.256	10.0295	2	7	0.160587	37.256	17.1091	4
56	P11835	Integrin beta-2	Itgb2																																			12.0623	5	11	0.293177	84.97	12.3217	6	14	0.321175	84.97	13.2296	6
59	P14152	Malate dehydrogenase, cytoplasmic	Mdh1	28.7425	7	16	0.291918	36.488	17.0659	4	8	0.221914	36.488	14.9701	4	9	0.226415	36.488	0.246749	0.0391819	25.1497	6	14	0.26435	36.488	7.48503	2	5	0.137099	36.488	10.1796	3	4	0.0965018	36.488	0.165984	0.087573
62	P15532	Nucleoside diphosphate kinase A	Nme1	34.8684	4	10	0.182448	17.197	15.7895	2	8	0.221914	17.197	15.7895	2	6	0.150943	17.197	0.185102	0.0355596	26.9737	3	7	0.132175	17.197	15.7895	2	5	0.137099	17.197	15.7895	2	7	0.168878	17.197	0.146051	0.0199218
63	P16110	Galectin-3	Lgals3																		26.8939	5	17	0.320997	27.498	9.09091	2	2	0.0548396	27.498	9.09091	2	3	0.0723764	27.498	0.149404	0.148862	21.2121	4	5	0.133262	27.498	13.2576	3	5	0.114705	27.498	13.2576	3
65	P17742	Peptidyl-prolyl cis-trans isomerase A	Ppia	56.7073	8	32	0.583835	17.96	51.8293	6	26	0.721221	17.96	51.8293	6	30	0.754717	17.96	0.686591	0.0905515																		51.8293	7	15	0.399787	17.96	51.8293	7	14	0.321175	17.96	51.8293	6
73	P20152	Vimentin	Vim																		36.0515	13	48	0.906344	53.655	27.4678	11	42	1.15163	53.655	40.3433	16	53	1.27865	53.655	1.11221	0.189257
74	P23116	Eukaryotic translation initiation factor 3 subunit A	Eif3a	1.78571	2	3	0.0547345	161.838	4.16667	4	5	0.138696	161.838	5.35714	5	5	0.125786	161.838	0.106406	0.0452117	2.52976	3	4	0.0755287	161.838	5.65476	4	6	0.164519	161.838	4.91071	5	5	0.120627	161.838	0.120225	0.0444964
76	P26443	Glutamate dehydrogenase 1, mitochondrial	Glud1																		14.3369	6	8	0.151057	61.298	5.91398	2	3	0.0822594	61.298	7.8853	3	4	0.0965018	61.298	0.10994	0.0363142	4.48029	2	5	0.133262	61.298	12.0072	5	7	0.160587	61.298	18.638	7
80	P29341	Polyadenylate-binding protein 1	Pabpc1	11.0063	5	6	0.109469	70.626	9.27673	4	7	0.194175	70.626	10.6918	5	7	0.176101	70.626	0.159915	0.0446122	13.522	6	8	0.151057	70.626	4.24528	2	4	0.109679	70.626	6.60377	3	4	0.0965018	70.626	0.119079	0.0284667
81	P30681	High mobility group protein B2	Hmgb2	25.2381	6	9	0.164204	24.147	10.9524	2	8	0.221914	24.147	10.9524	2	8	0.201258	24.147	0.195792	0.0292409	13.8095	2	4	0.0755287	24.147	10.9524	2	6	0.164519	24.147	10.9524	2	5	0.120627	24.147	0.120225	0.0444964
84	P34022	Ran-specific GTPase-activating protein	Ranbp1	16.2562	3	7	0.127714	23.582	22.1675	3	7	0.194175	23.582	10.8374	2	5	0.125786	23.582	0.149225	0.0389396
89	P40142	Transketolase	Tkt	30.8186	11	38	0.693304	67.588	17.0144	6	17	0.471567	67.588	18.9406	7	13	0.327044	67.588	0.497305	0.184482	26.9663	10	31	0.585347	67.588	19.2616	7	15	0.411297	67.588	17.0144	6	13	0.313631	67.588	0.436758	0.137636
90	P45376	Aldose reductase	Akr1b1	15.5063	4	5	0.0912242	35.709	20.2532	5	7	0.194175	35.709	14.2405	3	8	0.201258	35.709	0.162219	0.0615851	16.1392	4	5	0.0944109	35.709	13.9241	3	6	0.164519	35.709	14.2405	3	8	0.193004	35.709	0.150644	0.0507396	12.9747	3	7	0.186567	35.709	10.443	2	4	0.0917642	35.709	16.7722	4
93	P47962	60S ribosomal protein L5	Rpl5	23.2323	5	14	0.255428	34.379	10.101	2	3	0.0832178	34.379	14.4781	3	4	0.100629	34.379	0.146425	0.0947999	21.8855	5	10	0.188822	34.379	10.101	2	2	0.0548396	34.379	22.5589	5	5	0.120627	34.379	0.12143	0.0669947	10.4377	2	2	0.0533049	34.379	10.4377	2	3	0.0688231	34.379	10.4377	2
94	P47963	60S ribosomal protein L13	Rpl13																		16.1137	3	5	0.0944109	24.291	9.95261	2	6	0.164519	24.291	11.3744	2	4	0.0965018	24.291	0.118477	0.0398869	9.95261	2	6	0.159915	24.291	9.95261	2	4	0.0917642	24.291	16.1137	3
97	P48962	ADP/ATP translocase 1	Slc25a4																																			13.7584	2	8	0.21322	32.883	18.1208	3	12	0.275292	32.883	18.1208	3
98	P50247	Adenosylhomocysteinase	Ahcy	12.7315	3	5	0.0912242	47.657	12.037	3	5	0.138696	47.657	12.037	3	8	0.201258	47.657	0.143726	0.055189	17.3611	5	8	0.151057	47.657	12.037	3	8	0.219358	47.657	9.25926	2	6	0.144753	47.657	0.171723	0.0413739
102	P51150	Ras-related protein Rab-7a	Rab7a	32.3671	5	10	0.182448	23.475	28.5024	4	9	0.249653	23.475	33.3333	5	11	0.27673	23.475	0.236277	0.048543	32.3671	5	10	0.188822	23.475	26.57	4	12	0.329038	23.475	37.1981	6	12	0.289505	23.475	0.269122	0.0722962	11.1111	2	4	0.10661	23.475	11.1111	2	4	0.0917642	23.475	13.0435	2
106	P54071	Isocitrate dehydrogenase [NADP], mitochondrial	Idh2																		13.9381	5	7	0.132175	50.874	16.1504	4	5	0.137099	50.874	23.6726	7	10	0.241255	50.874	0.170176	0.0616048	14.1593	5	7	0.186567	50.874	18.5841	5	8	0.183528	50.874	15.708	6
107	P54116	Erythrocyte band 7 integral membrane protein	Stom																																			16.5493	3	3	0.0799574	31.355	22.8873	4	6	0.137646	31.355	30.6338	6
109	P56391	Cytochrome c oxidase subunit 6B1	Cox6b1																		29.0698	2	3	0.0566465	10.065	29.0698	2	3	0.0822594	10.065	29.0698	2	7	0.168878	10.065	0.102595	0.0588144	29.0698	2	4	0.10661	10.065	29.0698	2	4	0.0917642	10.065	29.0698	2
111	P57759	Endoplasmic reticulum resident protein 29	Erp29	22.1374	4	7	0.127714	28.805	16.4122	3	5	0.138696	28.805	12.9771	3	4	0.100629	28.805	0.122346	0.0195931	22.1374	4	6	0.113293	28.805	16.4122	3	5	0.137099	28.805	22.1374	4	10	0.241255	28.805	0.163882	0.0680554
115	P60766	Cell division control protein 42 homolog	Cdc42	21.466	3	7	0.127714	21.245	21.466	3	14	0.38835	21.245	20.9424	3	10	0.251572	21.245	0.255879	0.130371																		21.466	3	8	0.21322	21.245	20.9424	3	6	0.137646	21.245	15.7068	2
116	P60843	Eukaryotic initiation factor 4A-I	Eif4a1	36.4532	11	31	0.56559	46.125	14.7783	4	25	0.693481	46.125	12.3153	4	21	0.528302	46.125	0.595791	0.0866321	27.5862	8	22	0.415408	46.125	8.867	3	19	0.520976	46.125	9.35961	3	9	0.217129	46.125	0.384504	0.154263
118	P62137	Serine/threonine-protein phosphatase PP1-alpha catalytic subunit	Ppp1ca	23.6364	5	8	0.145959	37.516	8.18182	2	2	0.0554785	37.516	13.6364	3	4	0.100629	37.516	0.100689	0.0452402
122	P62830	60S ribosomal protein L23	Rpl23	25	2	8	0.145959	14.856	25	2	7	0.194175	14.856	25	2	10	0.251572	14.856	0.197235	0.0528733	25	2	10	0.188822	14.856	25	2	10	0.274198	14.856	25	2	8	0.193004	14.856	0.218674	0.0481302	25	2	5	0.133262	14.856	25	2	7	0.160587	14.856	25	2
125	P62911	60S ribosomal protein L32	Rpl32	27.4074	3	8	0.145959	15.85	17.7778	2	5	0.138696	15.85	17.7778	2	6	0.150943	15.85	0.145199	0.00615878	27.4074	3	6	0.113293	15.85	17.7778	2	6	0.164519	15.85	17.7778	2	7	0.168878	15.85	0.148897	0.0309106
128	P63028	Translationally-controlled tumor protein	Tpt1	21.5116	3	7	0.127714	19.45	15.6977	2	7	0.194175	19.45	15.6977	2	6	0.150943	19.45	0.157611	0.0337283	21.5116	3	6	0.113293	19.45	15.6977	2	2	0.0548396	19.45	15.6977	2	2	0.0482509	19.45	0.0721279	0.035802	15.6977	2	6	0.159915	19.45	15.6977	2	3	0.0688231	19.45	15.6977	2
131	P63242	Eukaryotic translation initiation factor 5A-1	Eif5a	34.4156	4	9	0.164204	16.821	27.2727	3	7	0.194175	16.821	35.0649	4	7	0.176101	16.821	0.17816	0.0150913	34.4156	4	10	0.188822	16.821	30.5195	3	12	0.329038	16.821	23.3766	3	14	0.337756	16.821	0.285205	0.0835843
135	P68372	Tubulin beta-4B chain	Tubb4b	57.3034	17	78	1.4231	49.799	44.7191	12	39	1.08183	49.799	49.4382	13	50	1.25786	49.799	1.25426	0.170662	54.382	15	65	1.22734	49.799	41.7978	13	35	0.959693	49.799	35.7303	11	31	0.747889	49.799	0.978308	0.240268	29.4382	9	17	0.453092	49.799	33.4831	9	21	0.481762	49.799	35.2809	10
141	P80313	T-complex protein 1 subunit eta	Cct7	16.1765	5	12	0.218938	59.614	16.5441	5	8	0.221914	59.614	17.8309	6	10	0.251572	59.614	0.230808	0.0180437
142	P80315	T-complex protein 1 subunit delta	Cct4	21.1503	8	15	0.273673	58.03	13.9147	5	8	0.221914	58.03	15.5844	6	10	0.251572	58.03	0.249053	0.0259711	17.2542	7	15	0.283233	58.03	7.97774	3	8	0.219358	58.03	7.79221	3	5	0.120627	58.03	0.207739	0.081923
147	P97429	Annexin A4	Anxa4																		9.71787	2	4	0.0755287	35.893	13.4796	3	4	0.109679	35.893	22.5705	5	11	0.26538	35.893	0.150196	0.101203	26.9592	6	9	0.239872	35.893	23.1975	5	9	0.206469	35.893	35.1097	8
156	Q05816	Fatty acid-binding protein, epidermal	Fabp5	59.2593	5	14	0.255428	15.127	34.0741	4	6	0.166436	15.127	25.1852	3	5	0.125786	15.127	0.18255	0.0663061	57.7778	5	12	0.226586	15.127	25.1852	3	10	0.274198	15.127	17.037	2	5	0.120627	15.127	0.207137	0.078611
157	Q149Z9	Histone H1.3	Hist1h1d																																			11.3122	3	15	0.399787	22.086	10.8597	2	20	0.458821	22.086	11.3122	3
160	Q1WWK3	Hist1h1b protein (Fragment)	Hist1h1b																																			12.1622	2	6	0.159915	22.431	12.1622	2	8	0.183528	22.431	18.018	3
163	Q3TAV1	Putative uncharacterized protein	Gpnmb	8.7108	4	10	0.182448	63.577	5.92334	2	6	0.166436	63.577	6.27178	3	5	0.125786	63.577	0.158223	0.0292102	8.7108	4	10	0.188822	63.577	5.92334	2	4	0.109679	63.577	3.48432	2	8	0.193004	63.577	0.163835	0.0469468
164	Q3TCP5	Putative uncharacterized protein	Ezr																																			4.60751	2	3	0.0799574	69.363	4.60751	2	7	0.160587	69.363	7.16724	3
165	Q3TE45	Succinate dehydrogenase [ubiquinone] iron-sulfur subunit, mitochondrial	Sdhb																																			9.21986	2	4	0.10661	31.797	9.21986	2	4	0.0917642	31.797	13.1206	3
166	Q3TF40	Putative uncharacterized protein (Fragment)	Nono	6.43939	3	4	0.0729794	60.369	4.35606	2	3	0.0832178	60.369	7.00758	2	2	0.0503145	60.369	0.0688372	0.0168382	4.35606	2	4	0.0755287	60.369	7.00758	2	4	0.109679	60.369	7.00758	2	2	0.0482509	60.369	0.0778196	0.0307782
170	Q3TGE1	Putative uncharacterized protein	Actr3	20.3349	5	13	0.237183	47.369	6.2201	2	3	0.0832178	47.369	12.6794	3	4	0.100629	47.369	0.140343	0.0843163	18.4211	5	11	0.207704	47.369	8.37321	3	3	0.0822594	47.369	12.4402	2	3	0.0723764	47.369	0.12078	0.0754404
171	Q3THE2	Myosin regulatory light chain 12B	Myl12b																																			12.2093	2	4	0.10661	19.767	18.0233	3	5	0.114705	19.767	12.2093	2
173	Q3THH8	Putative uncharacterized protein	Cct7	16.1765	5	13	0.237183	59.614	16.5441	5	8	0.221914	59.614	17.8309	6	10	0.251572	59.614	0.23689	0.0148313	12.1324	4	10	0.188822	59.614	21.875	7	8	0.219358	59.614	16.5441	5	7	0.168878	59.614	0.192353	0.0254247
174	Q3THJ6	Putative uncharacterized protein	2 SV																		18.6916	2	3	0.0566465	24.617	18.6916	2	7	0.191939	24.617	18.6916	2	6	0.144753	24.617	0.131113	0.0686697	18.6916	2	5	0.133262	24.617	18.6916	2	7	0.160587	24.617	18.6916	2
175	Q3THQ5	Putative uncharacterized protein	Stip1	11.9705	4	9	0.164204	62.461	7.73481	3	4	0.110957	62.461	10.1289	4	5	0.125786	62.461	0.133649	0.0274803	8.83978	3	7	0.132175	62.461	5.3407	2	3	0.0822594	62.461	7.73481	3	4	0.0965018	62.461	0.103645	0.0257133
176	Q3THU8	Putative uncharacterized protein	Slc25a3																		19.3277	4	9	0.16994	39.587	15.4062	3	4	0.109679	39.587	20.4482	4	13	0.313631	39.587	0.19775	0.104781	19.888	4	9	0.239872	39.587	22.6891	5	12	0.275292	39.587	19.888	4
178	Q3TIE8	Dihydrolipoyl dehydrogenase	Dld																																			9.01961	2	2	0.0533049	54.564	10.1961	2	4	0.0917642	54.564	20	4
187	Q3TWN8	Putative uncharacterized protein	Aldh18a1																		5.66038	3	3	0.0566465	87.209	3.14465	2	2	0.0548396	87.209	9.93711	5	8	0.193004	87.209	0.101497	0.0792526	4.65409	3	5	0.133262	87.209	8.93082	5	9	0.206469	87.209	4.40252	3
188	Q3TXD3	Putative uncharacterized protein	Vat1	7.38916	2	3	0.0547345	43.097	10.3448	3	6	0.166436	43.097	13.3005	3	6	0.150943	43.097	0.124038	0.0605162	6.40394	2	3	0.0566465	43.097	10.3448	2	4	0.109679	43.097	13.3005	3	4	0.0965018	43.097	0.0876092	0.027612	6.89655	2	3	0.0799574	43.097	13.7931	3	3	0.0688231	43.097	12.5616	3
190	Q3TXJ7	Putative uncharacterized protein	Bax	12.5	2	2	0.0364897	21.439	19.2708	3	3	0.0832178	21.439	19.2708	3	5	0.125786	21.439	0.0818312	0.0446644	12.5	2	3	0.0566465	21.439	19.2708	3	5	0.137099	21.439	13.5417	2	3	0.0723764	21.439	0.0887073	0.0426401
192	Q3U0V1	Far upstream element-binding protein 2	Khsrp	3.07487	2	4	0.0729794	76.728	4.41176	3	3	0.0832178	76.728	4.81283	3	5	0.125786	76.728	0.0939944	0.0280043	6.14973	4	10	0.188822	76.728	3.20856	2	2	0.0548396	76.728	6.14973	4	5	0.120627	76.728	0.12143	0.0669947
193	Q3U1N0	Coronin	Coro1a	14.0998	4	8	0.145959	50.957	9.76139	2	3	0.0832178	50.957	12.1475	3	5	0.125786	50.957	0.118321	0.0320298																		13.8829	4	8	0.21322	50.957	11.9306	3	6	0.137646	50.957	13.8829	4
197	Q3U505	Putative uncharacterized protein (Fragment)	Rpn2																																			11.2291	4	4	0.10661	72.05	18.9681	7	11	0.252351	72.05	17.7542	8
198	Q3U6A3	Monocyte differentiation antigen CD14	Cd14																																			7.9235	2	4	0.10661	39.145	10.6557	3	7	0.160587	39.145	29.7814	6
199	Q3U6P5	Putative uncharacterized protein	Hnrnpc																																			8.08383	2	3	0.0799574	36.883	6.88623	2	4	0.0917642	36.883	8.08383	2
203	Q3U9P7	Succinyl-CoA:3-ketoacid-coenzyme A transferase	Oxct1	11.7308	3	6	0.109469	56.013	11.7308	3	4	0.110957	56.013	6.53846	2	2	0.0503145	56.013	0.0902468	0.0345905	16.1538	5	6	0.113293	56.013	16.9231	4	7	0.191939	56.013	11.5385	3	8	0.193004	56.013	0.166078	0.0457166	11.5385	3	5	0.133262	56.013	19.4231	5	9	0.206469	56.013	17.1154	4
209	Q3UCJ0	Tyrosine-protein phosphatase non-receptor type	Ptpn6	19.7655	9	9	0.164204	67.675	11.2228	4	5	0.138696	67.675	9.38023	4	7	0.176101	67.675	0.159667	0.0191104	17.2529	7	10	0.188822	67.675	15.4104	6	7	0.191939	67.675	7.03518	3	6	0.144753	67.675	0.175171	0.0263891
212	Q3UIF3	Putative uncharacterized protein	Hsp90aa1																		24.8295	14	61	1.15181	84.763	18.6903	11	53	1.45325	84.763	21.0095	12	47	1.1339	84.763	1.24632	0.17943	18.9632	11	42	1.1194	84.763	16.7804	9	28	0.642349	84.763	18.5539	10
213	Q3UIQ2	Putative uncharacterized protein	Ndufs1																																			7.97799	3	4	0.10661	79.698	7.97799	3	12	0.275292	79.698	12.3796	5
215	Q3UK83	Putative uncharacterized protein	Hnrnpa1	13.4048	4	12	0.218938	38.78	8.31099	2	14	0.38835	38.78	10.992	3	13	0.327044	38.78	0.311444	0.0857763	20.9115	6	14	0.26435	38.78	10.992	3	11	0.301618	38.78	15.2815	4	14	0.337756	38.78	0.301242	0.0367044	10.992	3	13	0.346482	38.78	10.992	3	10	0.22941	38.78	8.31099	2
216	Q3ULL5	Eif2s2 protein	Eif2s2	10.574	3	4	0.0729794	38.068	11.4804	3	6	0.166436	38.068	7.85498	2	4	0.100629	38.068	0.113348	0.0480088	10.574	3	3	0.0566465	38.068	11.4804	3	4	0.109679	38.068	7.85498	2	2	0.0482509	38.068	0.0715255	0.0333076
219	Q3US43	Annexin	Anxa1	21.9718	5	10	0.182448	40.264	21.9718	5	8	0.221914	40.264	15.2113	4	12	0.301887	40.264	0.235416	0.0608532	22.8169	5	9	0.16994	40.264	15.2113	4	9	0.246778	40.264	11.2676	3	9	0.217129	40.264	0.211282	0.0387515
220	Q3UWT6	Proteasome subunit alpha type	Psma2																		13.3603	2	7	0.132175	27.492	14.17	2	2	0.0548396	27.492	16.1943	2	4	0.0965018	27.492	0.0945055	0.0387064
222	Q3UZG3	Putative uncharacterized protein	Hnrnpa3																		24.5383	7	18	0.339879	39.727	13.7203	4	23	0.630655	39.727	13.7203	4	32	0.772014	39.727	0.58085	0.220331	13.7203	4	18	0.479744	39.727	13.7203	4	17	0.389998	39.727	22.1636	6
225	Q3V235	Prohibitin 2	Phb2																		18.3946	4	5	0.0944109	33.276	13.7124	3	9	0.246778	33.276	23.7458	5	21	0.506634	33.276	0.282608	0.208434	25.7525	6	15	0.399787	33.276	23.4114	5	13	0.298234	33.276	36.7893	8
229	Q4VAE6	Ras family member A	Rhoa																																			25.9067	3	6	0.159915	21.768	27.4611	3	8	0.183528	21.768	25.9067	3
230	Q50HX0	RAB14 protein	Rab14	18.1395	3	7	0.127714	23.895	13.4884	2	3	0.0832178	23.895	18.6047	3	5	0.125786	23.895	0.112239	0.0251519	13.0233	2	4	0.0755287	23.895	13.4884	2	4	0.109679	23.895	18.6047	3	5	0.120627	23.895	0.101945	0.023523
233	Q571F9	MKIAA4115 protein (Fragment)	G3bp1	5.94059	2	3	0.0547345	56.121	5.94059	2	9	0.249653	56.121	5.94059	2	9	0.226415	56.121	0.176934	0.106464	5.94059	2	5	0.0944109	56.121	5.94059	2	7	0.191939	56.121	5.94059	2	7	0.168878	56.121	0.151743	0.0509719	5.94059	2	6	0.159915	56.121	5.94059	2	7	0.160587	56.121	5.94059	2
238	Q5DTI2	ATPase, Ca++ transporting, cardiac muscle, slow twitch 2, isoform CRA_b (Fragment)	Atp2a2																																			7.16305	5	7	0.186567	116.525	8.67107	5	9	0.206469	116.525	11.3101	7
241	Q5FWB6	60S acidic ribosomal protein P0	Rplp0	36.9085	7	27	0.492611	34.165	32.8076	6	10	0.277393	34.165	32.8076	6	16	0.402516	34.165	0.39084	0.108083																		26.183	5	9	0.239872	34.165	21.1356	4	6	0.137646	34.165	40.3785	8
243	Q5M9L1	60S ribosomal protein L36	Rpl36	20	2	3	0.0547345	12.289	20	2	3	0.0832178	12.289	20	2	3	0.0754717	12.289	0.0711413	0.0147271																		20	2	3	0.0799574	12.289	20	2	3	0.0688231	12.289	20	2
247	Q60597	2-oxoglutarate dehydrogenase, mitochondrial	Ogdh																																			5.27859	3	3	0.0799574	116.375	3.51906	3	6	0.137646	116.375	2.34604	2
248	Q60605	Myosin light polypeptide 6	Myl6	26.4901	3	3	0.0547345	16.919	15.894	2	3	0.0832178	16.919	15.894	2	2	0.0503145	16.919	0.0627556	0.017858
251	Q60930	Voltage-dependent anion-selective channel protein 2	Vdac2	11.1864	2	2	0.0364897	31.713	7.79661	2	3	0.0832178	31.713	8.13559	2	6	0.150943	31.713	0.0902169	0.057547																		11.1864	2	6	0.159915	31.713	15.2542	3	9	0.206469	31.713	19.661	4
253	Q61081	Hsp90 co-chaperone Cdc37	Cdc37	12.9288	3	10	0.182448	44.565	12.9288	3	8	0.221914	44.565	10.5541	3	6	0.150943	44.565	0.185102	0.0355596	16.095	4	11	0.207704	44.565	7.38786	2	4	0.109679	44.565	7.38786	2	3	0.0723764	44.565	0.12992	0.0698974	7.38786	2	2	0.0533049	44.565	7.38786	2	3	0.0688231	44.565	7.38786	2
255	Q61699	Heat shock protein 105 kDa	Hsph1	5.47786	3	4	0.0729794	96.346	6.75991	4	6	0.166436	96.346	5.12821	3	9	0.226415	96.346	0.155277	0.0773241	8.62471	5	7	0.132175	96.346	3.14685	2	6	0.164519	96.346	3.7296	2	3	0.0723764	96.346	0.123023	0.046748
259	Q61975	M.musculus endogenous provirus env (Fragment)	4 SV																																			17.9878	4	9	0.239872	35.321	10.061	2	5	0.114705	35.321	10.061	2
262	Q64433	10 kDa heat shock protein, mitochondrial	Hspe1																																			25.4902	2	7	0.186567	10.956	25.4902	2	10	0.22941	10.956	25.4902	2
263	Q64730	Leucocyte common antigen (L-CA) (Fragment)	4 SV																																			1.63812	2	4	0.10661	150.585	2.38273	3	4	0.0917642	150.585	2.38273	3
264	Q6A0D0	MKIAA0106 protein (Fragment)	Prdx6	19.3833	3	5	0.0912242	25.054	11.4537	2	2	0.0554785	25.054	25.1101	4	4	0.100629	25.054	0.0824439	0.0238214
266	Q6PB66	Leucine-rich PPR motif-containing protein, mitochondrial	Lrpprc	4.31034	5	6	0.109469	156.516	1.72414	2	2	0.0554785	156.516	1.79598	2	2	0.0503145	156.516	0.071754	0.0327641	5.38793	6	6	0.113293	156.516	1.79598	2	2	0.0548396	156.516	5.38793	4	4	0.0965018	156.516	0.0882115	0.0300957
271	Q6ZWZ6	40S ribosomal protein S12	Rps12																		18.1818	2	5	0.0944109	14.505	31.8182	3	7	0.191939	14.505	31.8182	3	4	0.0965018	14.505	0.127617	0.0557139	31.8182	3	6	0.159915	14.505	39.3939	4	7	0.160587	14.505	31.8182	3
272	Q76MZ3	Serine/threonine-protein phosphatase 2A 65 kDa regulatory subunit A alpha isoform	Ppp2r1a	19.0153	8	12	0.218938	65.281	6.62139	3	3	0.0832178	65.281	3.90492	2	2	0.0503145	65.281	0.11749	0.0893836
274	Q7TMM9	Tubulin beta-2A chain	Tubb2a	41.3483	13	69	1.25889	49.875	32.1348	9	40	1.10957	49.875	36.8539	10	54	1.35849	49.875	1.24232	0.125285	38.427	11	65	1.22734	49.875	36.4045	11	34	0.932273	49.875	37.0787	11	35	0.844391	49.875	1.00134	0.200599	26.7416	8	20	0.533049	49.875	30.7865	8	23	0.527644	49.875	35.9551	10
275	Q7TNV0	Protein DEK	Dek	9.21053	3	3	0.0547345	43.132	6.57895	2	2	0.0554785	43.132	6.05263	2	3	0.0754717	43.132	0.0618949	0.0117637	10.2632	3	4	0.0755287	43.132	9.21053	3	5	0.137099	43.132	5.78947	2	3	0.0723764	43.132	0.0950013	0.0364917
279	Q80UW7	IQ motif containing GTPase activating protein 1	Iqgap1	10.1388	11	18	0.328407	188.652	5.61255	6	9	0.249653	188.652	7.1213	8	12	0.301887	188.652	0.293316	0.0400705	6.45745	7	11	0.207704	188.652	4.28485	4	6	0.164519	188.652	5.97465	5	7	0.168878	188.652	0.180367	0.0237746	4.76765	5	10	0.266525	188.652	8.0869	9	16	0.367057	188.652	6.33675	7
280	Q8BFZ3	Beta-actin-like protein 2	Actbl2																		19.9468	4	24	0.453172	41.977	19.9468	4	30	0.822594	41.977	22.0745	5	32	0.772014	41.977	0.682594	0.200288
281	Q8BKC5	Importin-5	Ipo5	7.7484	5	9	0.164204	123.511	2.91705	2	2	0.0554785	123.511	3.19052	2	2	0.0503145	123.511	0.0899989	0.0643151
283	Q8BMS1	Trifunctional enzyme subunit alpha, mitochondrial	Hadha	10.0917	4	9	0.164204	82.617	9.69856	4	6	0.166436	82.617	7.8637	3	4	0.100629	82.617	0.143756	0.0373658	8.78113	3	6	0.113293	82.617	6.55308	3	4	0.109679	82.617	18.8729	9	9	0.217129	82.617	0.1467	0.0610197
284	Q8BP47	Asparagine--tRNA ligase, cytoplasmic	Nars	18.9624	7	9	0.164204	64.238	5.18784	2	2	0.0554785	64.238	15.9213	6	6	0.150943	64.238	0.123542	0.0593163
286	Q8BT90	Putative uncharacterized protein (Fragment)	Rps17																																			23.4043	2	3	0.0799574	16.131	29.7872	3	5	0.114705	16.131	39.0071	3
287	Q8BTM8	Filamin-A	Flna	3.21118	6	8	0.145959	281.046	1.5867	3	4	0.110957	281.046	1.47337	3	6	0.150943	281.046	0.135953	0.0217902
291	Q8C338	Isocitrate dehydrogenase [NADP]	Idh1	15.4028	5	8	0.145959	47.515	14.6919	5	10	0.277393	47.515	12.3223	4	8	0.201258	47.515	0.208203	0.0659915	9.95261	3	8	0.151057	47.515	7.81991	3	4	0.109679	47.515	6.87204	2	5	0.120627	47.515	0.127121	0.0214399
293	Q8C605	ATP-dependent 6-phosphofructokinase	Pfkp																																			6.25	3	3	0.0799574	85.492	4.84694	2	2	0.0458821	85.492	3.18878	2
294	Q8C622	Putative uncharacterized protein	Hist1h2bp																																			17.2414	2	5	0.133262	16.297	17.2414	2	5	0.114705	16.297	17.2414	2
295	Q8C6A3	Putative uncharacterized protein	Prep	9.30233	4	7	0.127714	82.746	5.19836	2	4	0.110957	82.746	8.07114	4	5	0.125786	82.746	0.121486	0.00916892	7.11354	3	6	0.113293	82.746	4.78796	2	3	0.0822594	82.746	5.33516	2	3	0.0723764	82.746	0.0893096	0.02135
296	Q8K1B8	Fermitin family homolog 3	Fermt3	5.86466	3	5	0.0912242	75.587	8.57143	3	4	0.110957	75.587	9.47368	3	3	0.0754717	75.587	0.092551	0.0177798	9.32331	4	5	0.0944109	75.587	9.47368	3	6	0.164519	75.587	9.47368	3	3	0.0723764	75.587	0.110435	0.0481159
298	Q8R5L1	Complement component 1 Q subcomponent-binding protein, mitochondrial	C1qbp	21.8638	3	9	0.164204	31.006	12.1864	2	3	0.0832178	31.006	5.01792	2	3	0.0754717	31.006	0.107631	0.0491461																		12.1864	2	4	0.10661	31.006	12.1864	2	3	0.0688231	31.006	16.8459	4
299	Q8VDD5	Myosin-9	Myh9	17.7041	23	45	0.821018	226.232	7.95918	9	22	0.610264	226.232	10.6122	12	23	0.578616	226.232	0.669966	0.131768
303	Q921L4	Histone H2B	LOC665622																																			26.6667	3	186	4.95736	14.93	18.5185	2	224	5.13879	14.93	18.5185	2
309	Q99LC5	Electron transfer flavoprotein subunit alpha, mitochondrial	Etfa																		14.7147	3	4	0.0755287	34.988	16.8168	4	7	0.191939	34.988	17.7177	4	9	0.217129	34.988	0.161532	0.0755386
311	Q9CQ60	6-phosphogluconolactonase	Pgls	20.6226	3	11	0.200693	27.237	15.5642	2	5	0.138696	27.237	24.5136	3	9	0.226415	27.237	0.188602	0.0450922	20.6226	3	6	0.113293	27.237	14.3969	2	4	0.109679	27.237	14.3969	2	4	0.0965018	27.237	0.106491	0.00883788
313	Q9CWJ9	Bifunctional purine biosynthesis protein PURH	Atic	11.6554	4	8	0.145959	64.177	8.27703	3	7	0.194175	64.177	12.3311	4	8	0.201258	64.177	0.180464	0.0300914	17.5676	6	8	0.151057	64.177	12.1622	5	8	0.219358	64.177	5.40541	2	5	0.120627	64.177	0.163681	0.0505616
315	Q9CY58	Plasminogen activator inhibitor 1 RNA-binding protein	Serbp1	14.4963	4	8	0.145959	44.687	7.86241	2	11	0.305132	44.687	13.2678	4	13	0.327044	44.687	0.259378	0.0988332
318	Q9D0E1	Heterogeneous nuclear ribonucleoprotein M	Hnrnpm	19.0672	8	12	0.218938	77.597	3.97805	2	4	0.110957	77.597	10.0137	5	7	0.176101	77.597	0.168665	0.0543732	10.4252	4	5	0.0944109	77.597	7.27023	4	5	0.137099	77.597	11.2483	6	9	0.217129	77.597	0.149546	0.0622988
321	Q9D6F9	Tubulin beta-4A chain	Tubb4a	47.973	14	60	1.09469	49.554	35.3604	9	32	0.887656	49.554	40.0901	10	41	1.03145	49.554	1.0046	0.106097	43.2432	11	48	0.906344	49.554	32.4324	10	25	0.685495	49.554	29.0541	9	25	0.603136	49.554	0.731659	0.156787	22.7477	7	14	0.373134	49.554	24.0991	6	17	0.389998	49.554	25.9009	7
322	Q9D6R2	Isocitrate dehydrogenase [NAD] subunit alpha, mitochondrial	Idh3a	9.56284	3	4	0.0729794	39.613	5.46448	2	3	0.0832178	39.613	5.46448	2	3	0.0754717	39.613	0.0772229	0.00533912																		5.19126	2	2	0.0533049	39.613	16.6667	5	5	0.114705	39.613	5.46448	2
326	Q9DBH5	Vesicular integral-membrane protein VIP36	Lman2																																			13.6872	3	4	0.10661	40.404	10.6145	2	3	0.0688231	40.404	13.6872	3
328	Q9DCL9	Multifunctional protein ADE2	Paics	17.6471	4	6	0.109469	46.976	12.2353	4	8	0.221914	46.976	23.2941	6	11	0.27673	46.976	0.202704	0.0852689	24.9412	6	10	0.188822	46.976	16.9412	4	5	0.137099	46.976	17.4118	4	9	0.217129	46.976	0.181017	0.0405819
329	Q9DCX2	ATP synthase subunit d, mitochondrial	Atp5h																		38.5093	4	4	0.0755287	18.738	27.9503	3	3	0.0822594	18.738	37.8882	4	8	0.193004	18.738	0.116931	0.0659671	36.646	4	8	0.21322	18.738	27.9503	3	9	0.206469	18.738	57.1429	6
331	Q9ERD7	Tubulin beta-3 chain	Tubb3	29.1111	11	46	0.839263	50.386	22.4444	7	32	0.887656	50.386	24.6667	8	34	0.855346	50.386	0.860755	0.0246458
333	Q9JHU4	Cytoplasmic dynein 1 heavy chain 1	Dync1h1	3.07924	9	10	0.182448	531.71	0.753661	3	5	0.138696	531.71	1.59345	6	8	0.201258	531.71	0.174134	0.0320988	2.34711	7	8	0.151057	531.71	1.59345	5	5	0.137099	531.71	0.516796	2	2	0.0482509	531.71	0.112136	0.0557644
335	Q9QXS1	Plectin	Plec																																			4.22085	15	18	0.479744	533.861	4.7751	13	15	0.344116	533.861	5.88361	19
340	Q9Z0X1	Apoptosis-inducing factor 1, mitochondrial	Aifm1	3.75817	2	2	0.0364897	66.724	7.51634	3	7	0.194175	66.724	5.55556	2	3	0.0754717	66.724	0.102045	0.0821326																		4.24837	2	3	0.0799574	66.724	5.55556	2	4	0.0917642	66.724	16.6667	6
341	Q9Z1N5	Spliceosome RNA helicase Ddx39b	Ddx39b	20.3271	5	10	0.182448	49.004	6.7757	2	6	0.166436	49.004	13.785	4	8	0.201258	49.004	0.183381	0.0174299	22.4299	6	9	0.16994	49.004	8.41121	2	6	0.164519	49.004	13.0841	3	6	0.144753	49.004	0.159737	0.0132568
343	Q9Z2X1	Heterogeneous nuclear ribonucleoprotein F	Hnrnpf	19.5181	5	24	0.437876	45.701	8.19277	2	13	0.36061	45.701	15.4217	3	14	0.352201	45.701	0.383563	0.0472246	12.0482	3	18	0.339879	45.701	8.19277	2	9	0.246778	45.701	8.19277	2	13	0.313631	45.701	0.300096	0.0480036	10.6024	3	10	0.266525	45.701	8.19277	2	11	0.252351	45.701	8.19277	2
[truncated: 22 more columns]

## Sheet: Table S1C
Table S1 Detailed information about list of identified proteins with replicate data of all samples along with other parameters information in Raw 264.7 macrophage cells based on the treatment of LPS and statin. Those proteins were commonly shared among control, LPS, Statin-LPS, and Statin (A), shared among any of three treatments (B), and exclusively identified proteins in each treatments (C). St…
Serial No.	Accession	Description	Gene Name	Control																	LPS																	LPS-Statin
				R1					R2					R3						SD value	R1					R2					R3						SD value	R1					R2					R3
				Coverage	Peptides	PSMs	NP PSMs	MW [kDa]	Coverage	Peptides	PSMs	NP PSMs	MW [kDa]	Coverage	Peptides	PSMs	NP PSMs	MW [kDa]	Mean		Coverage	Peptides	PSMs	NP PSMs	MW [kDa]	Coverage	Peptides	PSMs	NP PSMs	MW [kDa]	Coverage	Peptides	PSMs	NP PSMs	MW [kDa]	Mean		Coverage	Peptides	PSMs	NP PSMs	MW [kDa]	Coverage	Peptides	PSMs	NP PSMs	MW [kDa]	Coverage	Peptides
1	A0A077S2U6	Lysozyme C-2	Lyz2																																			27.027	2	5	0.133262	16.678	27.027	2	11	0.252351	16.678	27.027	2
2	A0A0A0MQA5	Tubulin alpha-4A chain (Fragment)	Tuba4a																		27.044	9	52	0.981873	52.87	23.8994	7	22	0.603236	52.87	23.8994	7	32	0.772014	52.87	0.785708	0.18969
6	B1AX58	Plastin-3	Pls3																																			3.91236	2	4	0.10661	71.701	3.91236	2	3	0.0688231	71.701	5.32081	3
9	B2RSV4	Splicing factor 3b, subunit 3	Sf3b3																		6.82005	6	8	0.151057	135.465	3.12243	2	2	0.0548396	135.465	3.12243	2	3	0.0723764	135.465	0.0927578	0.0512447
11	B2RWH3	Histone H2A	Hist2h2aa1
12	B2RXS4	Plexin-B2	Plxnb2																																			1.52009	2	3	0.0799574	206.099	4.45168	4	4	0.0917642	206.099	3.63735	4
15	E9PW66	Nucleosome assembly protein 1-like 1	Nap1l1	18.1818	6	14	0.255428	48.513	6.69856	2	6	0.166436	48.513	9.09091	3	10	0.251572	48.513	0.224479	0.0503037
17	E9Q3T0	Uncharacterized protein	Gm10073
18	E9Q5J9	Tropomyosin alpha-3 chain	Tpm3
20	E9QJS7	Protein Adgre5	Adgre5																																			4.64548	2	3	0.0799574	90.369	6.11247	3	10	0.22941	90.369	4.64548	2
21	E9QKR0	Guanine nucleotide-binding protein G(I)/G(S)/G(T) subunit beta-2	Gnb2																		9.68586	2	3	0.0566465	41.382	5.49738	2	2	0.0548396	41.382	18.3246	5	7	0.168878	41.382	0.0934548	0.0653248
28	G3UY93	Valine--tRNA ligase (Fragment)	Vars	6.10329	4	6	0.109469	141.317	5.24257	3	3	0.0832178	141.317	6.25978	4	6	0.150943	141.317	0.114543	0.0341468
32	J3QMG3	Voltage-dependent anion-selective channel protein 3	Vdac3																																			15.8451	4	5	0.133262	30.832	11.9718	3	4	0.0917642	30.832	8.4507	2
33	J3QN31	Adenylosuccinate synthetase isozyme 1	Adssl1																		12.7083	4	4	0.0755287	52.746	10.2083	3	5	0.137099	52.746	5.20833	2	2	0.0482509	52.746	0.0869595	0.0455137
35	O35381	Acidic leucine-rich nuclear phosphoprotein 32 family member A	Anp32a	14.9798	3	6	0.109469	28.52	22.6721	3	8	0.221914	28.52	22.6721	3	9	0.226415	28.52	0.185933	0.0662577
38	O70503	Very-long-chain 3-oxoacyl-CoA reductase	Hsd17b12																																			14.7436	3	9	0.239872	34.719	18.2692	4	7	0.160587	34.719	14.7436	3
47	P08003	Protein disulfide-isomerase A4	Pdia4																																			4.23197	2	2	0.0533049	71.938	6.73981	3	4	0.0917642	71.938	11.5987	5
58	P12787	Cytochrome c oxidase subunit 5A, mitochondrial	Cox5a																		30.8219	2	3	0.0566465	16.091	16.4384	2	5	0.137099	16.091	16.4384	2	4	0.0965018	16.091	0.0967491	0.0402268
61	P14733	Lamin-B1	Lmnb1																		14.1156	7	9	0.16994	66.745	7.82313	3	8	0.219358	66.745	14.6259	6	14	0.337756	66.745	0.242351	0.0862388
67	P17809	Solute carrier family 2, facilitated glucose transporter member 1	Slc2a1																																			5.0813	2	5	0.133262	53.949	5.0813	2	6	0.137646	53.949	5.0813	2
69	P18572	Basigin	Bsg																																			8.48329	3	7	0.186567	42.418	6.42674	2	5	0.114705	42.418	10.2828	3
77	P27659	60S ribosomal protein L3	Rpl3																		10.9181	4	7	0.132175	46.081	5.7072	2	2	0.0548396	46.081	11.1663	3	5	0.120627	46.081	0.102547	0.0417176
78	P27661	Histone H2AX	H2afx
83	P32921	Tryptophan--tRNA ligase, cytoplasmic	Wars																		5.19751	2	3	0.0566465	54.323	5.40541	2	3	0.0822594	54.323	5.19751	2	2	0.0482509	54.323	0.0623856	0.0177157
100	P50518	V-type proton ATPase subunit E 1	Atp6v1e1																																			11.9469	2	5	0.133262	26.141	11.9469	2	5	0.114705	26.141	11.9469	2
101	P50543	Protein S100-A11	S100a11
103	P51174	Long-chain specific acyl-CoA dehydrogenase, mitochondrial	Acadl																																			5.81395	2	2	0.0533049	47.877	5.81395	2	4	0.0917642	47.877	5.81395	2
113	P60122	RuvB-like 1	Ruvbl1
117	P61161	Actin-related protein 2	Actr2																		13.9594	4	4	0.0755287	44.732	6.09137	2	3	0.0822594	44.732	6.09137	2	2	0.0482509	44.732	0.0686797	0.0180091
119	P62737	Actin, aortic smooth muscle	Acta2
120	P62814	V-type proton ATPase subunit B, brain isoform	Atp6v1b2																																			6.65362	2	2	0.0533049	56.515	9.19765	3	3	0.0688231	56.515	14.2857	4
123	P62858	40S ribosomal protein S28	Rps28
132	P63330	Serine/threonine-protein phosphatase 2A catalytic subunit alpha isoform	Ppp2ca																																			7.76699	2	3	0.0799574	35.585	7.76699	2	3	0.0688231	35.585	7.76699	2
139	P70349	Histidine triad nucleotide-binding protein 1	Hint1	46.0317	3	4	0.0729794	13.768	30.1587	2	3	0.0832178	13.768	30.1587	2	3	0.0754717	13.768	0.0772229	0.00533912
146	P97370	Sodium/potassium-transporting ATPase subunit beta-3	Atp1b3																																			19.7842	3	9	0.239872	31.755	24.1007	4	14	0.321175	31.755	19.7842	3
148	P97807	Fumarate hydratase, mitochondrial	Fh
158	Q1KYM2	Gag-pro-pol polyprotein	4 SV																																			2.30681	3	4	0.10661	193.893	1.61476	2	5	0.114705	193.893	1.61476	2
159	Q1MWP8	EH-domain containing 4-KJR (Fragment)	Ehd4																		4.96324	2	2	0.0377644	61.613	6.25	3	4	0.109679	61.613	4.41176	2	2	0.0482509	61.613	0.0652315	0.0388483
167	Q3TFE5	Putative uncharacterized protein	Dhx15																		3.01887	2	6	0.113293	90.965	4.15094	2	2	0.0548396	90.965	7.04403	4	5	0.120627	90.965	0.0962533	0.0360523
168	Q3TFU8	Putative uncharacterized protein	Tmed9
179	Q3TJD4	Putative uncharacterized protein	Atp5f1																																			10.1562	2	3	0.0799574	28.929	10.1562	2	5	0.114705	28.929	10.1562	2
191	Q3TZ32	Putative uncharacterized protein	Aars																		8.16116	5	10	0.188822	106.793	5.16529	3	5	0.137099	106.793	3.20248	2	4	0.0965018	106.793	0.140808	0.0462716
194	Q3U1U4	Integrin alpha-M	Itgam																																			4.22078	4	9	0.239872	135.859	4.22078	4	8	0.183528	135.859	6.81818	6
200	Q3U8W9	Putative uncharacterized protein	Hnrnpr																		3.79747	2	2	0.0377644	70.834	3.9557	2	2	0.0548396	70.834	6.32911	3	4	0.0965018	70.834	0.0630353	0.0302142
201	Q3U8X1	Eukaryotic translation initiation factor 3 subunit F	Eif3f	13.0194	3	7	0.127714	37.964	8.31025	2	5	0.138696	37.964	8.31025	2	4	0.100629	37.964	0.122346	0.0195931
207	Q3UB60	Putative uncharacterized protein	Ppid																		4.05405	2	3	0.0566465	40.717	9.18919	3	4	0.109679	40.717	8.64865	3	5	0.120627	40.717	0.095651	0.0342195
211	Q3UDJ7	Putative uncharacterized protein	Actn4
224	Q3V117	ATP-citrate synthase	Acly																																			2.54314	2	2	0.0533049	120.718	2.54314	2	3	0.0688231	120.718	2.54314	2
235	Q58E70	Tpm3 protein	Tpm3
242	Q5I0T8	Ribosomal protein L19	Rpl19	13.2653	2	7	0.127714	23.451	13.2653	2	3	0.0832178	23.451	13.2653	2	6	0.150943	23.451	0.120625	0.0344148
244	Q5RJV5	Polypyrimidine tract binding protein 1	Ptbp1	21.2613	6	17	0.310162	59.227	10.4505	3	4	0.110957	59.227	9.90991	3	4	0.100629	59.227	0.173916	0.118106
246	Q5U647	Amino acid transporter	Slc1a5
250	Q60849	CD98 heavy chain	Slc3a2
254	Q61599	Rho GDP-dissociation inhibitor 2	Arhgdib	38	4	9	0.164204	22.836	23.5	2	4	0.110957	22.836	23.5	2	3	0.0754717	22.836	0.116877	0.0446612
256	Q61733	28S ribosomal protein S31, mitochondrial	Mrps31																																			9.11458	2	2	0.0533049	43.854	9.11458	2	2	0.0458821	43.854	9.11458	2
258	Q61876	Uncharacterized protein	4 SV																																			11.5254	4	7	0.186567	63.866	11.5254	4	9	0.206469	63.866	11.5254	4
260	Q62318	Transcription intermediary factor 1-beta	Trim28	3.23741	2	3	0.0547345	88.791	3.23741	2	4	0.110957	88.791	3.23741	2	4	0.100629	88.791	0.0887735	0.0299275
261	Q62351	Transferrin receptor protein 1	Tfrc
267	Q6ZPS9	MKIAA1375 protein (Fragment)	Pdcd6ip																		3.9604	3	4	0.0755287	100.147	2.75028	2	3	0.0822594	100.147	2.75028	2	2	0.0482509	100.147	0.0686797	0.0180091
268	Q6ZPT2	MKIAA1352 protein (Fragment)	Lars	3.71901	4	6	0.109469	137.687	5.28926	4	4	0.110957	137.687	6.1157	5	8	0.201258	137.687	0.140561	0.05257
270	Q6ZWX6	Eukaryotic translation initiation factor 2 subunit 1	Eif2s1	15.2381	3	9	0.164204	36.085	12.0635	3	4	0.110957	36.085	8.57143	2	2	0.0503145	36.085	0.108492	0.0569846
282	Q8BMK4	Cytoskeleton-associated protein 4	Ckap4																																			4.86957	2	2	0.0533049	63.654	4.86957	2	2	0.0458821	63.654	13.5652	5
285	Q8BSY0	Aspartyl/asparaginyl beta-hydroxylase	Asph																																			6.07287	3	3	0.0799574	82.991	5.66802	3	5	0.114705	82.991	5.66802	3
288	Q8C1W9	Putative uncharacterized protein	Nap1l4	13.5071	4	7	0.127714	47.332	8.76777	3	4	0.110957	47.332	8.53081	3	4	0.100629	47.332	0.1131	0.0136691
305	Q93092	Transaldolase	Taldo1																		18.9911	6	8	0.151057	37.363	6.82493	2	5	0.137099	37.363	6.82493	2	6	0.144753	37.363	0.144303	0.00699006
306	Q99JB2	Stomatin-like protein 2, mitochondrial	Stoml2																																			7.08215	2	2	0.0533049	38.361	12.7479	2	2	0.0458821	38.361	18.6969	3
316	Q9CY64	Biliverdin reductase A	Blvra																		9.49153	2	4	0.0755287	33.504	9.49153	2	3	0.0822594	33.504	9.49153	2	2	0.0482509	33.504	0.0686797	0.0180091
320	Q9D2G2	Dihydrolipoyllysine-residue succinyltransferase component of 2-oxoglutarate dehydrogenase complex, mitochondrial	Dlst																																			7.26872	2	3	0.0799574	48.963	11.8943	3	5	0.114705	48.963	11.8943	3
323	Q9D8L3	Signal sequence receptor, delta	Ssr4																																			13.8728	2	8	0.21322	18.996	24.8555	3	9	0.206469	18.996	13.8728	2
332	Q9ERK4	Exportin-2	Cse1l																		6.9001	4	5	0.0944109	110.384	4.53141	2	2	0.0548396	110.384	7.92997	4	4	0.0965018	110.384	0.0819174	0.0234734
336	Q9QYA2	Mitochondrial import receptor subunit TOM40 homolog	Tomm40																																			11.6343	3	4	0.10661	37.871	8.58726	2	2	0.0458821	37.871	7.47922	2
337	Q9R1P0	Proteasome subunit alpha type-4	Psma4																		27.5862	4	8	0.151057	29.452	13.0268	2	4	0.109679	29.452	13.0268	2	5	0.120627	29.452	0.127121	0.0214399
339	Q9Z0M6	CD97 antigen	Cd97																																			4.64548	2	3	0.0799574	90.354	6.11247	3	6	0.137646	90.354	4.64548	2
342	Q9Z1Q5	Chloride intracellular channel protein 1	Clic1																																			34.8548	4	9	0.239872	26.996	23.6515	3	11	0.252351	26.996	23.6515	3
344	V9GXC1	Protein Gm12728	Gm12728																																			46.7532	2	6	0.159915	8.497	46.7532	2	5	0.114705	8.497	46.7532	2
[truncated: 20 more columns]
