# Supplementary material for: Inflammatory Proteomic Network Analysis of Statin-treated and Lipopolysaccharide-activated Macrophages
Source: Sci Rep. 2018 Jan 9;8:164. doi: 10.1038/s41598-017-18533-1 (PMC5760528; doi:10.1038/s41598-017-18533-1)
Supplement: Supplementary file 3 — Table 2 [file 41598_2017_18533_MOESM3_ESM.xlsx]

## Sheet: Table S2A
Table S2 List of identified proteins with their expression in LPS-stimulated and statin-treated Raw 264.7 macrophage cells using gel-free proteomic techniques. Those proteins were commonly shared among control, LPS, Statin-LPS, and Statin (A), shared among any of three treatments (B), and exclusively identified proteins in each treatments (C).
Serial No.	Accession	Description	Gene Name	Control	LPS	LPS-Statin	Statin
3	A0A0A0MQF6	Glyceraldehyde-3-phosphate dehydrogenase	Gapdh	1.69	1.7	0.77	0.84
4	A6ZI44	Fructose-bisphosphate aldolase	Aldoa	1.2	0.89	0.74	0.89
5	A8IP69	14-3-3 protein gamma	Ywhag	0.43	0.54	0.49	0.69
7	B2CY77	Laminin receptor (Fragment)	Rpsa	0.47	0.44	0.43	0.41
13	B9EHN0	Ubiquitin-activating enzyme E1, Chr X	Uba1	0.35	0.27	0.17	0.18
23	F6VW30	14-3-3 protein theta (Fragment)	Ywhaq	0.35	0.27	0.23	0.33
34	O08528	Hexokinase-2	Hk2	0.17	0.19	0.42	0.41
37	O70251	Elongation factor 1-beta	Eef1b	0.3	0.29	0.27	0.33
40	O88569	Heterogeneous nuclear ribonucleoproteins A2/B1	Hnrnpa2b1	0.49	0.52	0.37	0.45
43	P05202	Aspartate aminotransferase, mitochondrial	Got2	0.48	0.56	0.67	0.42
44	P05213	Tubulin alpha-1B chain	Tuba1b	1.68	1.26	0.82	0.94
45	P06745	Glucose-6-phosphate isomerase	Gpi	0.28	0.28	0.11	0.25
46	P07356	Annexin A2	Anxa2	0.49	0.57	2.9	2.27
49	P08249	Malate dehydrogenase, mitochondrial	Mdh2	1.3	1.14	1.77	1.29
51	P09103	Protein disulfide-isomerase	P4hb	0.49	0.79	1.1	0.74
52	P09405	Nucleolin	Ncl	1.2	0.96	0.85	0.84
53	P09411	Phosphoglycerate kinase 1	Pgk1	0.73	0.71	0.42	0.52
55	P11499	Heat shock protein HSP 90-beta	Hsp90ab1	1.72	1.53	1.15	1.35
57	P11983	T-complex protein 1 subunit alpha	Tcp1	0.19	0.15	0.6	0.13
60	P14211	Calreticulin	Calr	0.33	0.43	0.46	0.31
64	P17710	Hexokinase-1	Hk1	0.12	0.9	0.42	0.39
66	P17751	Triosephosphate isomerase	Tpi1	0.71	0.62	0.37	0.57
68	P17918	Proliferating cell nuclear antigen	Pcna	0.24	0.24	0.7	0.15
70	P18760	Cofilin-1	Cfl1	0.74	0.59	0.49	0.52
71	P19096	Fatty acid synthase	Fasn	0.34	0.33	0.18	0.33
72	P20029	78 kDa glucose-regulated protein	Hspa5	1.27	1.51	2.21	1.98
75	P26041	Moesin	Msn	0.13	0.11	0.14	0.21
79	P27773	Protein disulfide-isomerase A3	Pdia3	0.73	0.81	0.88	0.92
82	P32067	Lupus La protein homolog	Ssb	0.22	0.17	0.15	0.17
85	P35700	Peroxiredoxin-1	Prdx1	0.24	0.18	0.18	0.24
86	P35979	60S ribosomal protein L12	Rpl12	0.17	0.2	0.16	0.15
87	P38647	Stress-70 protein, mitochondrial	Hspa9	0.75	0.96	0.87	0.65
88	P40124	Adenylyl cyclase-associated protein 1	Cap1	0.25	0.3	0.29	0.45
91	P47738	Aldehyde dehydrogenase, mitochondrial	Aldh2	0.53	0.58	0.47	0.41
92	P47911	60S ribosomal protein L6	Rpl6	0.25	0.24	0.29	0.24
95	P48036	Annexin A5	Anxa5	0.62	0.76	1.47	1.16
96	P48678	Prelamin-A/C	Lmna	0.43	0.6	0.64	0.56
99	P50516	V-type proton ATPase catalytic subunit A	Atp6v1a	0.16	0.15	0.15	0.15
104	P51881	ADP/ATP translocase 2	Slc25a5	0.58	0.65	1.1	0.69
105	P52480	Pyruvate kinase PKM	Pkm	5.63	4.99	4	4.45
108	P54775	26S protease regulatory subunit 6B	Psmc4	0.1	0.11	0.8	0.11
110	P56480	ATP synthase subunit beta, mitochondrial	Atp5b	0.81	1.14	1.89	1.39
112	P58252	Elongation factor 2	Eef2	1.58	1.45	1.16	1.45
114	P60710	Actin, cytoplasmic 1	Actb	3.2	3.21	2.8	2.2
121	P62827	GTP-binding nuclear protein Ran	Ran	0.23	0.19	0.15	0.19
124	P62889	60S ribosomal protein L30	Rpl30	0.23	0.16	0.19	0.17
126	P62962	Profilin-1	Pfn1	1.59	1.9	1.15	1.9
127	P63017	Heat shock cognate 71 kDa protein	Hspa8	1.91	1.78	2.26	2.29
129	P63038	60 kDa heat shock protein, mitochondrial	Hspd1	1.92	2.55	3.76	2.6
130	P63101	14-3-3 protein zeta/delta	Ywhaz	0.45	0.54	0.49	0.53
133	P67778	Prohibitin	Phb	0.23	0.26	0.46	0.32
134	P68040	Guanine nucleotide-binding protein subunit beta-2-like 1	Gnb2l1	0.38	0.38	0.43	0.41
136	P68373	Tubulin alpha-1C chain	Tuba1c	1.63	1.24	0.77	0.89
137	P68510	14-3-3 protein eta	Ywhah	0.19	0.21	0.22	0.27
138	P70168	Importin subunit beta-1	Kpnb1	0.43	0.38	0.3	0.44
140	P70670	Nascent polypeptide-associated complex subunit alpha, muscle-specific form	Naca	0.34	0.2	0.24	0.23
143	P80316	T-complex protein 1 subunit epsilon	Cct5	0.25	0.2	0.12	0.11
144	P84078	ADP-ribosylation factor 1	Arf1	0.19	0.24	0.12	0.2
145	P97351	40S ribosomal protein S3a	Rps3a	0.4	0.31	0.28	0.3
149	P97822	Acidic leucine-rich nuclear phosphoprotein 32 family member E	Anp32e	0.49	0.31	0.14	0.18
150	P99024	Tubulin beta-5 chain	Tubb5	1.6	1.34	0.69	1.7
151	P99027	60S acidic ribosomal protein P2	Rplp2	0.6	0.61	0.66	0.6
152	Q00612	Glucose-6-phosphate 1-dehydrogenase X	G6pdx	0.18	0.16	0.12	0.15
153	Q01853	Transitional endoplasmic reticulum ATPase	Vcp	0.55	0.39	0.34	0.58
154	Q03265	ATP synthase subunit alpha, mitochondrial	Atp5a1	1.1	1.33	2.6	1.57
155	Q04447	Creatine kinase B-type	Ckb	0.38	0.39	0.19	0.29
161	Q20BD0	Heterogeneous nuclear ribonucleoprotein A/B	Hnrnpab	0.38	0.47	0.42	0.49
162	Q3T9S3	SET translocation	Set	0.61	0.45	0.34	0.3
169	Q3TG75	Ornithine aminotransferase, isoform CRA_b	Oat	0.1	0.15	0.26	0.21
172	Q3THH1	Putative uncharacterized protein	Pdia6	0.72	0.84	0.88	0.8
177	Q3TI05	Chaperonin containing Tcp1, subunit 6a (Zeta)	Cct6a	0.24	0.29	0.15	0.14
180	Q3TJG6	Putative uncharacterized protein	Ptges3	0.21	0.17	0.14	0.15
181	Q3TJX0	Putative uncharacterized protein	Lcp1	1.77	1.47	1.4	1.29
182	Q3TK29	Putative uncharacterized protein	Trap1	0.33	0.34	0.36	0.3
183	Q3TL71	Putative uncharacterized protein	Hnrnpk	0.63	0.56	0.3	0.36
184	Q3TQP7	Putative uncharacterized protein	Acat1	0.8	0.1	0.13	0.13
185	Q3TQX5	ATP-dependent RNA helicase DDX3X	Ddx3x	0.32	0.27	0.17	0.28
186	Q3TVV6	Putative uncharacterized protein	Hnrnpu	0.43	0.42	0.3	0.3
189	Q3TXE5	Putative uncharacterized protein	Canx	0.47	0.54	0.85	0.61
195	Q3U2W2	MYB binding protein (P160) 1a, isoform CRA_b	Mybbp1a	0.28	0.5	0.16	0.18
196	Q3U4U6	T-complex protein 1 subunit gamma	Cct3	0.46	0.35	0.17	0.26
202	Q3U900	Dolichyl-diphosphooligosaccharide--protein glycosyltransferase subunit 1	Rpn1	0.9	0.23	0.37	0.24
204	Q3UA81	Elongation factor 1-alpha	Eef1a1	0.85	1.7	0.62	0.64
205	Q3UAD6	Endoplasmin	Hsp90b1	0.67	0.78	0.99	0.82
206	Q3UAG2	6-phosphogluconate dehydrogenase, decarboxylating	Pgd	0.6	0.55	0.47	0.49
208	Q3UBP6	Putative uncharacterized protein	Actb	3.26	3.2	2.1	2.29
210	Q3UCL7	Putative uncharacterized protein	Rps3	0.33	0.23	0.33	0.38
214	Q3UJ44	Putative uncharacterized protein	Capg	0.53	0.51	0.31	0.43
217	Q3UM23	Putative uncharacterized protein	Rnh1	0.27	0.22	0.12	0.14
218	Q3UPA3	Putative uncharacterized protein (Fragment)	Gdi2	0.46	0.41	0.19	0.25
221	Q3UXQ6	40S ribosomal protein S4	Rps4x	0.31	0.28	0.22	0.25
223	Q3V0Z8	Putative uncharacterized protein (Fragment)	Ddx5	0.28	0.26	0.15	0.22
226	Q3V3R1	Monofunctional C1-tetrahydrofolate synthase, mitochondrial	Mthfd1l	0.26	0.34	0.39	0.27
227	Q497E9	40S ribosomal protein S8	Rps8	0.44	0.37	0.28	0.32
228	Q4FZE6	40S ribosomal protein S7	Rps7	0.19	0.25	0.23	0.31
231	Q542X7	Chaperonin subunit 2 (Beta), isoform CRA_a	Cct2	0.57	0.52	0.37	0.31
232	Q564E8	60S ribosomal protein L4	Rpl4	0.26	0.27	0.24	0.25
234	Q571M2	MKIAA4025 protein (Fragment)	Hspa4	0.45	0.36	0.21	0.3
236	Q58EW0	60S ribosomal protein L18	Rpl18	0.3	0.28	0.29	0.25
237	Q5BLK1	40S ribosomal protein S6	Rps6	0.18	0.18	0.12	0.15
239	Q5EBQ6	60S ribosomal protein L9	Rpl9	0.33	0.29	0.25	0.3
240	Q5FW97	Alpha-enolase	EG433182	3.34	4.1	2.44	2.47
245	Q5SS40	14-3-3 protein epsilon	Ywhae	0.63	0.61	0.52	0.62
249	Q60668	Heterogeneous nuclear ribonucleoprotein D0	Hnrnpd	0.26	0.31	0.28	0.32
252	Q60932	Voltage-dependent anion-selective channel protein 1	Vdac1	0.1	0.11	0.22	0.18
257	Q61753	D-3-phosphoglycerate dehydrogenase	Phgdh	0.57	0.44	0.25	0.24
265	Q6A0F1	MKIAA0002 protein (Fragment)	Cct8	0.37	0.29	0.14	0.25
269	Q6ZQ38	Cullin-associated NEDD8-dissociated protein 1	Cand1	0.11	0.11	0.11	0.13
273	Q7TMK9	Heterogeneous nuclear ribonucleoprotein Q	Syncrip	0.24	0.22	0.18	0.22
276	Q80TM2	MKIAA1027 protein (Fragment)	Tln1	0.68	0.51	0.64	0.87
277	Q80U89	MKIAA0034 protein (Fragment)	mKIAA0034	0.63	0.61	0.67	0.53
278	Q80UT7	Rpl7a protein (Fragment)	Rpl7a	0.12	0.17	0.1	0.11
289	Q8C243	Putative uncharacterized protein	Ctsd	0.17	0.18	0.9	0.13
290	Q8C2Q7	Heterogeneous nuclear ribonucleoprotein H	Hnrnph1	0.26	0.19	0.19	0.16
292	Q8C483	Serine--tRNA ligase, cytoplasmic	Sars	0.16	0.13	0.6	0.9
297	Q8K2B3	Succinate dehydrogenase [ubiquinone] flavoprotein subunit, mitochondrial	Sdha	0.15	0.23	0.32	0.28
300	Q8VDN2	Sodium/potassium-transporting ATPase subunit alpha-1	Atp1a1	0.4	0.38	0.91	0.64
301	Q91V55	40S ribosomal protein S5	Rps5	0.37	0.38	0.48	0.46
302	Q921H8	3-ketoacyl-CoA thiolase A, peroxisomal	Acaa1a	0.43	0.51	0.36	0.32
304	Q922F4	Tubulin beta-6 chain	Tubb6	0.57	0.45	0.25	0.37
307	Q99K87	Serine hydroxymethyltransferase	Shmt2	0.49	0.64	0.82	0.49
308	Q99KI0	Aconitate hydratase, mitochondrial	Aco2	0.23	0.44	0.52	0.38
310	Q99PT1	Rho GDP-dissociation inhibitor 1	Arhgdia	0.36	0.31	0.17	0.19
312	Q9CQV8	14-3-3 protein beta/alpha	Ywhab	0.4	0.4	0.28	0.43
314	Q9CWK0	Putative uncharacterized protein	Rpl14	0.17	0.16	0.22	0.23
317	Q9CZU6	Citrate synthase, mitochondrial	Cs	0.13	0.17	0.29	0.25
319	Q9D0I9	Arginine--tRNA ligase, cytoplasmic	Rars	0.27	0.17	0.15	0.22
324	Q9D8N0	Elongation factor 1-gamma	Eef1g	0.25	0.17	0.13	0.15
325	Q9DB77	Cytochrome b-c1 complex subunit 2, mitochondrial	Uqcrc2	0.17	0.19	0.3	0.16
327	Q9DBJ1	Phosphoglycerate mutase 1	Pgam1	0.33	0.33	0.14	0.16
330	Q9DCY1	Peptidyl-prolyl cis-trans isomerase	Ppib	0.16	0.15	0.17	0.2
334	Q9JKR6	Hypoxia up-regulated protein 1	Hyou1	0.16	0.24	0.22	0.22
338	Q9WVA4	Transgelin-2	Tagln2	0.19	0.12	0.11	0.2

## Sheet: Table S2B
Table S2 List of identified proteins with their expression in LPS-stimulated and statin-treated Raw 264.7 macrophage cells using gel-free proteomic techniques. Those proteins were commonly shared among control, LPS, Statin-LPS, and Statin (A), shared among any of three treatments (B), and exclusively identified proteins in each treatments (C).
Serial No.	Accession	Description	Gene Name	Control	LPS	LPS-Statin	Statin
8	B2RQC6	CAD protein	Cad		0.8		0.8
10	B2RTM0	Histone H4	Hist2h4	0.1		0.97	0.93
14	B9EIU1	Glutamyl-prolyl-tRNA synthetase	Eprs	0.22	0.14		0.11
16	E9PYB0	Protein Ahnak2 (Fragment)	Ahnak2	0.19	0.13
19	E9Q616	Protein Ahnak	Ahnak	0.69		0.59	0.39
22	E9QNN1	ATP-dependent RNA helicase A	Dhx9	0.8	0.1
24	F6XI62	60S ribosomal protein L7 (Fragment)	Rpl7			0.1	0.14
25	F6YVP7	Protein Gm10260	Gm10260	0.9		0.15	0.15
26	F6ZFU0	Elongation factor 1-delta (Fragment)	Eef1d		0.13		0.14
27	F8WIP8	Osteopontin	Spp1			0.32	0.34
29	G4V4Z0	Putative envelope protein	env			0.13	0.11
30	G4V4Z1	Gag-pro-pol polyprotein	gag-pro-pol			0.1	0.11
31	G5E8N5	L-lactate dehydrogenase	Ldha		1.15	0.89	1.9
36	O54734	Dolichyl-diphosphooligosaccharide--protein glycosyltransferase 48 kDa subunit	Ddost			0.14	0.9
39	O70569	Ribosomal protein S14	rps14		0.7	0.5	0.6
41	P00920	Carbonic anhydrase 2	Ca2	0.19	0.2	0.16
42	P05201	Aspartate aminotransferase, cytoplasmic	Got1	0.14	0.14	0.6
48	P08030	Adenine phosphoribosyltransferase	Aprt	0.9	0.13
50	P08752	Guanine nucleotide-binding protein G(i) subunit alpha-2	Gnai2		0.1	0.13	0.11
54	P10605	Cathepsin B	Ctsb	0.18	0.22	0.18
56	P11835	Integrin beta-2	Itgb2			0.33	0.17
59	P14152	Malate dehydrogenase, cytoplasmic	Mdh1	0.25	0.17
62	P15532	Nucleoside diphosphate kinase A	Nme1	0.19	0.15		0.13
63	P16110	Galectin-3	Lgals3		0.15	0.1	0.9
65	P17742	Peptidyl-prolyl cis-trans isomerase A	Ppia	0.69		0.31	0.5
73	P20152	Vimentin	Vim		1.11		0.87
74	P23116	Eukaryotic translation initiation factor 3 subunit A	Eif3a	0.11	0.12		0.9
76	P26443	Glutamate dehydrogenase 1, mitochondrial	Glud1		0.11	0.22	0.13
80	P29341	Polyadenylate-binding protein 1	Pabpc1	0.16	0.12
81	P30681	High mobility group protein B2	Hmgb2	0.2	0.12
84	P34022	Ran-specific GTPase-activating protein	Ranbp1	0.15			0.14
89	P40142	Transketolase	Tkt	0.5	0.44		0.24
90	P45376	Aldose reductase	Akr1b1	0.16	0.15	0.15
93	P47962	60S ribosomal protein L5	Rpl5	0.15	0.12	0.6
94	P47963	60S ribosomal protein L13	Rpl13		0.12	0.13	0.17
97	P48962	ADP/ATP translocase 1	Slc25a4			0.29	0.2
98	P50247	Adenosylhomocysteinase	Ahcy	0.14	0.17		0.12
102	P51150	Ras-related protein Rab-7a	Rab7a	0.24	0.27	0.9
106	P54071	Isocitrate dehydrogenase [NADP], mitochondrial	Idh2		0.17	0.19	0.12
107	P54116	Erythrocyte band 7 integral membrane protein	Stom			0.17	0.12
109	P56391	Cytochrome c oxidase subunit 6B1	Cox6b1		0.1	0.11
111	P57759	Endoplasmic reticulum resident protein 29	Erp29	0.12	0.16		0.9
115	P60766	Cell division control protein 42 homolog	Cdc42	0.26		0.15	0.32
116	P60843	Eukaryotic initiation factor 4A-I	Eif4a1	0.6	0.38
118	P62137	Serine/threonine-protein phosphatase PP1-alpha catalytic subunit	Ppp1ca	0.1			0.8
122	P62830	60S ribosomal protein L23	Rpl23	0.2	0.22	0.14
125	P62911	60S ribosomal protein L32	Rpl32	0.15	0.15
128	P63028	Translationally-controlled tumor protein	Tpt1	0.16	0.7	0.11
131	P63242	Eukaryotic translation initiation factor 5A-1	Eif5a	0.18	0.29		0.15
135	P68372	Tubulin beta-4B chain	Tubb4b	1.25	0.98	0.47
141	P80313	T-complex protein 1 subunit eta	Cct7	0.23			0.19
142	P80315	T-complex protein 1 subunit delta	Cct4	0.25	0.21		0.18
147	P97429	Annexin A4	Anxa4		0.15	0.27	0.22
156	Q05816	Fatty acid-binding protein, epidermal	Fabp5	0.18	0.21
157	Q149Z9	Histone H1.3	Hist1h1d			0.42	0.42
160	Q1WWK3	Hist1h1b protein (Fragment)	Hist1h1b			0.17	0.22
163	Q3TAV1	Putative uncharacterized protein	Gpnmb	0.16	0.16
164	Q3TCP5	Putative uncharacterized protein	Ezr			0.11	0.25
165	Q3TE45	Succinate dehydrogenase [ubiquinone] iron-sulfur subunit, mitochondrial	Sdhb			0.12	0.1
166	Q3TF40	Putative uncharacterized protein (Fragment)	Nono	0.7	0.8
170	Q3TGE1	Putative uncharacterized protein	Actr3	0.14	0.12
171	Q3THE2	Myosin regulatory light chain 12B	Myl12b			0.11	0.1
173	Q3THH8	Putative uncharacterized protein	Cct7	0.24	0.19		0.19
174	Q3THJ6	Putative uncharacterized protein	2 SV		0.13	0.13	0.9
175	Q3THQ5	Putative uncharacterized protein	Stip1	0.13	0.1		0.9
176	Q3THU8	Putative uncharacterized protein	Slc25a3		0.2	0.28	0.18
178	Q3TIE8	Dihydrolipoyl dehydrogenase	Dld			0.11	0.1
187	Q3TWN8	Putative uncharacterized protein	Aldh18a1		0.1	0.16	0.9
188	Q3TXD3	Putative uncharacterized protein	Vat1	0.12	0.9	0.7
190	Q3TXJ7	Putative uncharacterized protein	Bax	0.8	0.9
192	Q3U0V1	Far upstream element-binding protein 2	Khsrp	0.9	0.12
193	Q3U1N0	Coronin	Coro1a	0.12		0.17	0.27
197	Q3U505	Putative uncharacterized protein (Fragment)	Rpn2			0.21	0.1
198	Q3U6A3	Monocyte differentiation antigen CD14	Cd14			0.18	0.18
199	Q3U6P5	Putative uncharacterized protein	Hnrnpc			0.7	0.12
203	Q3U9P7	Succinyl-CoA:3-ketoacid-coenzyme A transferase	Oxct1	0.9	0.17	0.17
209	Q3UCJ0	Tyrosine-protein phosphatase non-receptor type	Ptpn6	0.16	0.18		0.15
212	Q3UIF3	Putative uncharacterized protein	Hsp90aa1		1.25	0.84
213	Q3UIQ2	Putative uncharacterized protein	Ndufs1			0.22	0.15
215	Q3UK83	Putative uncharacterized protein	Hnrnpa1	0.31	0.3	0.22
216	Q3ULL5	Eif2s2 protein	Eif2s2	0.11	0.7
219	Q3US43	Annexin	Anxa1	0.24	0.21		0.28
220	Q3UWT6	Proteasome subunit alpha type	Psma2		0.9		0.8
222	Q3UZG3	Putative uncharacterized protein	Hnrnpa3		0.58	0.41	0.35
225	Q3V235	Prohibitin 2	Phb2		0.28	0.42	0.36
229	Q4VAE6	Ras family member A	Rhoa			0.15	0.12
230	Q50HX0	RAB14 protein	Rab14	0.11	0.1
233	Q571F9	MKIAA4115 protein (Fragment)	G3bp1	0.18	0.15	0.15
238	Q5DTI2	ATPase, Ca++ transporting, cardiac muscle, slow twitch 2, isoform CRA_b (Fragment)	Atp2a2			0.21	0.11
241	Q5FWB6	60S acidic ribosomal protein P0	Rplp0	0.39		0.23	0.32
243	Q5M9L1	60S ribosomal protein L36	Rpl36	0.7		0.8
247	Q60597	2-oxoglutarate dehydrogenase, mitochondrial	Ogdh			0.9	0.7
248	Q60605	Myosin light polypeptide 6	Myl6	0.6			0.11
251	Q60930	Voltage-dependent anion-selective channel protein 2	Vdac2	0.9		0.22	0.15
253	Q61081	Hsp90 co-chaperone Cdc37	Cdc37	0.19	0.13	0.6
255	Q61699	Heat shock protein 105 kDa	Hsph1	0.16	0.12		0.9
259	Q61975	M.musculus endogenous provirus env (Fragment)	4 SV			0.15	0.11
262	Q64433	10 kDa heat shock protein, mitochondrial	Hspe1			0.22	0.15
263	Q64730	Leucocyte common antigen (L-CA) (Fragment)	4 SV			0.12	0.11
264	Q6A0D0	MKIAA0106 protein (Fragment)	Prdx6	0.8			0.8
266	Q6PB66	Leucine-rich PPR motif-containing protein, mitochondrial	Lrpprc	0.7	0.9
271	Q6ZWZ6	40S ribosomal protein S12	Rps12		0.13	0.14
272	Q76MZ3	Serine/threonine-protein phosphatase 2A 65 kDa regulatory subunit A alpha isoform	Ppp2r1a	0.12			0.11
274	Q7TMM9	Tubulin beta-2A chain	Tubb2a	1.24	1	0.53
275	Q7TNV0	Protein DEK	Dek	0.6	0.1
279	Q80UW7	IQ motif containing GTPase activating protein 1	Iqgap1	0.29	0.18	0.31
280	Q8BFZ3	Beta-actin-like protein 2	Actbl2		0.68		0.68
281	Q8BKC5	Importin-5	Ipo5	0.9			0.6
283	Q8BMS1	Trifunctional enzyme subunit alpha, mitochondrial	Hadha	0.14	0.15
284	Q8BP47	Asparagine--tRNA ligase, cytoplasmic	Nars	0.12			0.7
286	Q8BT90	Putative uncharacterized protein (Fragment)	Rps17			0.13	0.16
287	Q8BTM8	Filamin-A	Flna	0.14			0.23
291	Q8C338	Isocitrate dehydrogenase [NADP]	Idh1	0.21	0.13
293	Q8C605	ATP-dependent 6-phosphofructokinase	Pfkp			0.6	0.9
294	Q8C622	Putative uncharacterized protein	Hist1h2bp			0.12	0.13
295	Q8C6A3	Putative uncharacterized protein	Prep	0.12	0.9
296	Q8K1B8	Fermitin family homolog 3	Fermt3	0.9	0.11
298	Q8R5L1	Complement component 1 Q subcomponent-binding protein, mitochondrial	C1qbp	0.11		0.11
299	Q8VDD5	Myosin-9	Myh9	0.67			0.37
303	Q921L4	Histone H2B	LOC665622			5.1	4.29
309	Q99LC5	Electron transfer flavoprotein subunit alpha, mitochondrial	Etfa		0.16		0.9
311	Q9CQ60	6-phosphogluconolactonase	Pgls	0.19	0.11
313	Q9CWJ9	Bifunctional purine biosynthesis protein PURH	Atic	0.18	0.16		0.12
315	Q9CY58	Plasminogen activator inhibitor 1 RNA-binding protein	Serbp1	0.26			0.17
318	Q9D0E1	Heterogeneous nuclear ribonucleoprotein M	Hnrnpm	0.17	0.15
321	Q9D6F9	Tubulin beta-4A chain	Tubb4a	1	0.73	0.37
322	Q9D6R2	Isocitrate dehydrogenase [NAD] subunit alpha, mitochondrial	Idh3a	0.8		0.8	0.14
326	Q9DBH5	Vesicular integral-membrane protein VIP36	Lman2			0.11	0.5
328	Q9DCL9	Multifunctional protein ADE2	Paics	0.2	0.18		0.14
329	Q9DCX2	ATP synthase subunit d, mitochondrial	Atp5h		0.12	0.23	0.17
331	Q9ERD7	Tubulin beta-3 chain	Tubb3	0.86			0.58
333	Q9JHU4	Cytoplasmic dynein 1 heavy chain 1	Dync1h1	0.17	0.11
335	Q9QXS1	Plectin	Plec			0.44	0.56
340	Q9Z0X1	Apoptosis-inducing factor 1, mitochondrial	Aifm1	0.1		0.12
341	Q9Z1N5	Spliceosome RNA helicase Ddx39b	Ddx39b	0.18	0.16
343	Q9Z2X1	Heterogeneous nuclear ribonucleoprotein F	Hnrnpf	0.38	0.3	0.22

## Sheet: Table S2C
Table S2 List of identified proteins with their expression in LPS-stimulated and statin-treated Raw 264.7 macrophage cells using gel-free proteomic techniques. Those proteins were commonly shared among control, LPS, Statin-LPS, and Statin (A), shared among any of three treatments (B), and exclusively identified proteins in each treatments (C).
Serial No.	Accession	Description	Gene Name	Control	LPS	LPS-Statin	Statin
1	A0A077S2U6	Lysozyme C-2	Lyz2			0.19
2	A0A0A0MQA5	Tubulin alpha-4A chain (Fragment)	Tuba4a		0.79
6	B1AX58	Plastin-3	Pls3			0.8
9	B2RSV4	Splicing factor 3b, subunit 3	Sf3b3		0.9
11	B2RWH3	Histone H2A	Hist2h2aa1				1.65
12	B2RXS4	Plexin-B2	Plxnb2			0.1
15	E9PW66	Nucleosome assembly protein 1-like 1	Nap1l1	0.22
17	E9Q3T0	Uncharacterized protein	Gm10073				0.12
18	E9Q5J9	Tropomyosin alpha-3 chain	Tpm3				0.23
20	E9QJS7	Protein Adgre5	Adgre5			0.14
21	E9QKR0	Guanine nucleotide-binding protein G(I)/G(S)/G(T) subunit beta-2	Gnb2		0.9
28	G3UY93	Valine--tRNA ligase (Fragment)	Vars	0.11
32	J3QMG3	Voltage-dependent anion-selective channel protein 3	Vdac3			0.1
33	J3QN31	Adenylosuccinate synthetase isozyme 1	Adssl1		0.9
35	O35381	Acidic leucine-rich nuclear phosphoprotein 32 family member A	Anp32a	0.19
38	O70503	Very-long-chain 3-oxoacyl-CoA reductase	Hsd17b12			0.19
47	P08003	Protein disulfide-isomerase A4	Pdia4			0.9
58	P12787	Cytochrome c oxidase subunit 5A, mitochondrial	Cox5a		0.1
61	P14733	Lamin-B1	Lmnb1		0.24
67	P17809	Solute carrier family 2, facilitated glucose transporter member 1	Slc2a1			0.14
69	P18572	Basigin	Bsg			0.14
77	P27659	60S ribosomal protein L3	Rpl3		0.1
78	P27661	Histone H2AX	H2afx				0.25
83	P32921	Tryptophan--tRNA ligase, cytoplasmic	Wars		0.6
100	P50518	V-type proton ATPase subunit E 1	Atp6v1e1			0.12
101	P50543	Protein S100-A11	S100a11				0.14
103	P51174	Long-chain specific acyl-CoA dehydrogenase, mitochondrial	Acadl			0.9
113	P60122	RuvB-like 1	Ruvbl1				0.14
117	P61161	Actin-related protein 2	Actr2		0.7
119	P62737	Actin, aortic smooth muscle	Acta2				1.11
120	P62814	V-type proton ATPase subunit B, brain isoform	Atp6v1b2			0.7
123	P62858	40S ribosomal protein S28	Rps28				0.12
132	P63330	Serine/threonine-protein phosphatase 2A catalytic subunit alpha isoform	Ppp2ca			0.9
139	P70349	Histidine triad nucleotide-binding protein 1	Hint1	0.8
146	P97370	Sodium/potassium-transporting ATPase subunit beta-3	Atp1b3			0.32
148	P97807	Fumarate hydratase, mitochondrial	Fh				0.6
158	Q1KYM2	Gag-pro-pol polyprotein	4 SV			0.1
159	Q1MWP8	EH-domain containing 4-KJR (Fragment)	Ehd4		0.7
167	Q3TFE5	Putative uncharacterized protein	Dhx15		0.1
168	Q3TFU8	Putative uncharacterized protein	Tmed9				0.6
179	Q3TJD4	Putative uncharacterized protein	Atp5f1			0.9
191	Q3TZ32	Putative uncharacterized protein	Aars		0.14
194	Q3U1U4	Integrin alpha-M	Itgam			0.25
200	Q3U8W9	Putative uncharacterized protein	Hnrnpr		0.6
201	Q3U8X1	Eukaryotic translation initiation factor 3 subunit F	Eif3f	0.12
207	Q3UB60	Putative uncharacterized protein	Ppid		0.1
211	Q3UDJ7	Putative uncharacterized protein	Actn4				0.8
224	Q3V117	ATP-citrate synthase	Acly			0.6
235	Q58E70	Tpm3 protein	Tpm3				0.28
242	Q5I0T8	Ribosomal protein L19	Rpl19	0.12
244	Q5RJV5	Polypyrimidine tract binding protein 1	Ptbp1	0.17
246	Q5U647	Amino acid transporter	Slc1a5				0.21
250	Q60849	CD98 heavy chain	Slc3a2				0.1
254	Q61599	Rho GDP-dissociation inhibitor 2	Arhgdib	0.12
256	Q61733	28S ribosomal protein S31, mitochondrial	Mrps31			0.5
258	Q61876	Uncharacterized protein	4 SV			0.18
260	Q62318	Transcription intermediary factor 1-beta	Trim28	0.9
261	Q62351	Transferrin receptor protein 1	Tfrc				0.12
267	Q6ZPS9	MKIAA1375 protein (Fragment)	Pdcd6ip		0.7
268	Q6ZPT2	MKIAA1352 protein (Fragment)	Lars	0.14
270	Q6ZWX6	Eukaryotic translation initiation factor 2 subunit 1	Eif2s1	0.11
282	Q8BMK4	Cytoskeleton-associated protein 4	Ckap4			0.8
285	Q8BSY0	Aspartyl/asparaginyl beta-hydroxylase	Asph			0.11
288	Q8C1W9	Putative uncharacterized protein	Nap1l4	0.11
305	Q93092	Transaldolase	Taldo1		0.14
306	Q99JB2	Stomatin-like protein 2, mitochondrial	Stoml2			0.8
316	Q9CY64	Biliverdin reductase A	Blvra		0.7
320	Q9D2G2	Dihydrolipoyllysine-residue succinyltransferase component of 2-oxoglutarate dehydrogenase complex, mitochondrial	Dlst			0.11
323	Q9D8L3	Signal sequence receptor, delta	Ssr4			0.2
332	Q9ERK4	Exportin-2	Cse1l		0.8
336	Q9QYA2	Mitochondrial import receptor subunit TOM40 homolog	Tomm40			0.8
337	Q9R1P0	Proteasome subunit alpha type-4	Psma4		0.13
339	Q9Z0M6	CD97 antigen	Cd97			0.13
342	Q9Z1Q5	Chloride intracellular channel protein 1	Clic1			0.23
344	V9GXC1	Protein Gm12728	Gm12728			0.12
